# Supplementary material for: Long read genome assemblies complemented by single cell RNA-sequencing reveal genetic and cellular mechanisms underlying the adaptive evolution of yak
Source: Nat Commun. 2022 Sep 6;13:4887. doi: 10.1038/s41467-022-32164-9 (PMC9448747; doi:10.1038/s41467-022-32164-9)
Supplement: Supplementary file 3 — Supplementary Data 1 [file 41467_2022_32164_MOESM3_ESM.xlsx]

## Sheet: Sheet1
Supplementary Data 1: The annotation results of High-Fst SVs by VEP
SV_ID	Location	SV Type	Region	IMPACT	SYMBOL	Gene
1-1501377	1:1501375-1503385	deletion	intergenic_variant	MODIFIER	-	-
1-1523723	1:1523721-1523723	insertion	intergenic_variant	MODIFIER	-	-
1-1572143	1:1572141-1572143	insertion	intergenic_variant	MODIFIER	-	-
1-1642026	1:1642024-1642026	insertion	upstream_gene_variant	MODIFIER	ATP5PO	ENSBTAG00000018278
1-1642026	1:1642024-1642026	insertion	upstream_gene_variant	MODIFIER	ATP5PO	ENSBTAG00000018278
1-1997340	1:1997338-1997340	insertion	intron_variant,feature_elongation	MODIFIER	GART	ENSBTAG00000009188
1-2061083	1:2061081-2061083	insertion	intron_variant,feature_elongation	MODIFIER	TMEM50B	ENSBTAG00000001258
1-2069461	1:2069459-2069511	deletion	intron_variant,feature_truncation	MODIFIER	TMEM50B	ENSBTAG00000001258
1-4265028	1:4265026-4265566	deletion	intron_variant,feature_truncation	MODIFIER	TIAM1	ENSBTAG00000017839
1-4350469	1:4350467-4350586	deletion	intron_variant,feature_truncation	MODIFIER	TIAM1	ENSBTAG00000017839
1-4365127	1:4365125-4365127	insertion	intergenic_variant	MODIFIER	-	-
1-4453024	1:4453022-4453065	deletion	intergenic_variant	MODIFIER	-	-
1-4758194	1:4758192-4758230	deletion	upstream_gene_variant	MODIFIER	KRTAP8-1	ENSBTAG00000015812
1-4831035	1:4831033-4831035	insertion	intergenic_variant	MODIFIER	-	-
1-4833039	1:4833037-4833039	insertion	intergenic_variant	MODIFIER	-	-
1-4834262	1:4834260-4834262	insertion	intergenic_variant	MODIFIER	-	-
1-4909381	1:4909379-4909516	deletion	upstream_gene_variant	MODIFIER	-	ENSBTAG00000049468
1-4959049	1:4959047-4959049	insertion	upstream_gene_variant	MODIFIER	-	ENSBTAG00000044154
1-4962416	1:4962414-4962416	insertion	upstream_gene_variant	MODIFIER	-	ENSBTAG00000044154
1-5071089	1:5071087-5071089	insertion	intergenic_variant	MODIFIER	-	-
1-5113006	1:5113004-5117286	deletion	downstream_gene_variant	MODIFIER	U6	ENSBTAG00000045424
1-5149330	1:5149328-5149827	deletion	intergenic_variant	MODIFIER	-	-
1-5175286	1:5175284-5176583	deletion	upstream_gene_variant	MODIFIER	-	ENSBTAG00000052530
1-5392677	1:5392675-5393778	deletion	downstream_gene_variant	MODIFIER	-	ENSBTAG00000052321
1-5436266	1:5436264-5436266	insertion	intergenic_variant	MODIFIER	-	-
1-5437708	1:5437706-5437708	insertion	intergenic_variant	MODIFIER	-	-
1-5439455	1:5439453-5442290	deletion	intergenic_variant	MODIFIER	-	-
1-5498050	1:5498048-5498050	insertion	intergenic_variant	MODIFIER	-	-
1-5513654	1:5513652-5513816	deletion	downstream_gene_variant	MODIFIER	KRTAP13-1	ENSBTAG00000039602
1-5586302	1:5586300-5586302	insertion	downstream_gene_variant	MODIFIER	-	ENSBTAG00000050522
1-5586302	1:5586300-5586302	insertion	intron_variant,feature_elongation	MODIFIER	-	ENSBTAG00000055221
1-5609899	1:5609897-5610201	deletion	intergenic_variant	MODIFIER	-	-
1-5619605	1:5619603-5619645	deletion	intergenic_variant	MODIFIER	-	-
1-5672934	1:5672932-5673085	deletion	intergenic_variant	MODIFIER	-	-
1-5760091	1:5760089-5760091	insertion	intergenic_variant	MODIFIER	-	-
1-5848967	1:5848965-5849078	deletion	intergenic_variant	MODIFIER	-	-
1-6072026	1:6072024-6072095	deletion	intergenic_variant	MODIFIER	-	-
1-6218776	1:6218774-6218776	insertion	intron_variant,feature_elongation	MODIFIER	GRIK1	ENSBTAG00000034854
1-6749849	1:6749847-6749849	insertion	intergenic_variant	MODIFIER	-	-
1-6861908	1:6861906-6861908	insertion	upstream_gene_variant	MODIFIER	BACH1	ENSBTAG00000004139
1-6907032	1:6907030-6907032	insertion	intergenic_variant	MODIFIER	-	-
1-6991783	1:6991781-6993087	deletion	intergenic_variant	MODIFIER	-	-
1-7025958	1:7025956-7025958	insertion	intron_variant,feature_elongation	MODIFIER	MAP3K7CL	ENSBTAG00000007444
1-7025958	1:7025956-7025958	insertion	intron_variant,feature_elongation	MODIFIER	MAP3K7CL	ENSBTAG00000007444
1-7145874	1:7145872-7145874	insertion	intron_variant,feature_elongation	MODIFIER	USP16	ENSBTAG00000020122
1-7145874	1:7145872-7145874	insertion	intron_variant,feature_elongation	MODIFIER	USP16	ENSBTAG00000020122
1-7145874	1:7145872-7145874	insertion	intron_variant,feature_elongation	MODIFIER	USP16	ENSBTAG00000020122
1-7145874	1:7145872-7145874	insertion	intron_variant,feature_elongation	MODIFIER	USP16	ENSBTAG00000020122
1-7145874	1:7145872-7145874	insertion	intron_variant,feature_elongation	MODIFIER	USP16	ENSBTAG00000020122
1-7160944	1:7160942-7161100	deletion	intergenic_variant	MODIFIER	-	-
1-7173528	1:7173526-7173528	insertion	downstream_gene_variant	MODIFIER	RWDD2B	ENSBTAG00000020121
1-7752836	1:7752834-7752836	insertion	intergenic_variant	MODIFIER	-	-
1-7766978	1:7766976-7767019	deletion	intergenic_variant	MODIFIER	-	-
1-7779021	1:7779019-7779163	deletion	intergenic_variant	MODIFIER	-	-
1-7804626	1:7804624-7804626	insertion	intergenic_variant	MODIFIER	-	-
1-7836488	1:7836486-7836488	insertion	intergenic_variant	MODIFIER	-	-
1-7838917	1:7838915-7838949	deletion	intergenic_variant	MODIFIER	-	-
1-7842009	1:7842007-7842009	insertion	intergenic_variant	MODIFIER	-	-
1-7849085	1:7849083-7849179	deletion	intergenic_variant	MODIFIER	-	-
1-7881304	1:7881302-7881304	insertion	intergenic_variant	MODIFIER	-	-
1-7894838	1:7894836-7894838	insertion	intergenic_variant	MODIFIER	-	-
1-7917879	1:7917877-7917913	deletion	intergenic_variant	MODIFIER	-	-
1-7927706	1:7927704-7927757	deletion	intergenic_variant	MODIFIER	-	-
1-9555899	1:9555897-9555899	insertion	intergenic_variant	MODIFIER	-	-
1-9689866	1:9689864-9690045	deletion	non_coding_transcript_exon_variant,feature_truncation	MODIFIER	U6	ENSBTAG00000045024
1-9714540	1:9714538-9714574	deletion	intergenic_variant	MODIFIER	-	-
1-9766274	1:9766272-9766336	deletion	intergenic_variant	MODIFIER	-	-
1-9824068	1:9824066-9824197	deletion	intergenic_variant	MODIFIER	-	-
1-9853905	1:9853903-9854266	deletion	intergenic_variant	MODIFIER	-	-
1-9875028	1:9875026-9875028	insertion	intron_variant,feature_elongation	MODIFIER	CYYR1	ENSBTAG00000050914
1-9875028	1:9875026-9875028	insertion	intron_variant,feature_elongation	MODIFIER	CYYR1	ENSBTAG00000050914
1-9875028	1:9875026-9875028	insertion	intron_variant,feature_elongation	MODIFIER	CYYR1	ENSBTAG00000050914
1-9875028	1:9875026-9875028	insertion	intron_variant,feature_elongation	MODIFIER	CYYR1	ENSBTAG00000050914
1-9887871	1:9887869-9887992	deletion	intron_variant,feature_truncation	MODIFIER	CYYR1	ENSBTAG00000050914
1-9887871	1:9887869-9887992	deletion	intron_variant,feature_truncation	MODIFIER	CYYR1	ENSBTAG00000050914
1-9887871	1:9887869-9887992	deletion	intron_variant,feature_truncation	MODIFIER	CYYR1	ENSBTAG00000050914
1-9887871	1:9887869-9887992	deletion	intron_variant,feature_truncation	MODIFIER	CYYR1	ENSBTAG00000050914
1-9889653	1:9889651-9889653	insertion	intron_variant,feature_elongation	MODIFIER	CYYR1	ENSBTAG00000050914
1-9889653	1:9889651-9889653	insertion	intron_variant,feature_elongation	MODIFIER	CYYR1	ENSBTAG00000050914
1-9889653	1:9889651-9889653	insertion	intron_variant,feature_elongation	MODIFIER	CYYR1	ENSBTAG00000050914
1-9889653	1:9889651-9889653	insertion	intron_variant,feature_elongation	MODIFIER	CYYR1	ENSBTAG00000050914
1-9889945	1:9889943-9889945	insertion	intron_variant,feature_elongation	MODIFIER	CYYR1	ENSBTAG00000050914
1-9889945	1:9889943-9889945	insertion	intron_variant,feature_elongation	MODIFIER	CYYR1	ENSBTAG00000050914
1-9889945	1:9889943-9889945	insertion	intron_variant,feature_elongation	MODIFIER	CYYR1	ENSBTAG00000050914
1-9889945	1:9889943-9889945	insertion	intron_variant,feature_elongation	MODIFIER	CYYR1	ENSBTAG00000050914
1-9933684	1:9933682-9933781	deletion	intron_variant,feature_truncation	MODIFIER	CYYR1	ENSBTAG00000050914
1-9933684	1:9933682-9933781	deletion	intron_variant,feature_truncation	MODIFIER	CYYR1	ENSBTAG00000050914
1-9933684	1:9933682-9933781	deletion	intron_variant,feature_truncation	MODIFIER	CYYR1	ENSBTAG00000050914
1-9933684	1:9933682-9933781	deletion	intron_variant,feature_truncation	MODIFIER	CYYR1	ENSBTAG00000050914
1-10302980	1:10302978-10303043	deletion	intron_variant,feature_truncation	MODIFIER	APP	ENSBTAG00000017753
1-10302980	1:10302978-10303043	deletion	intron_variant,feature_truncation	MODIFIER	APP	ENSBTAG00000017753
1-10302980	1:10302978-10303043	deletion	intron_variant,feature_truncation	MODIFIER	APP	ENSBTAG00000017753
1-10302980	1:10302978-10303043	deletion	intron_variant,feature_truncation	MODIFIER	APP	ENSBTAG00000017753
1-10302980	1:10302978-10303043	deletion	intron_variant,feature_truncation	MODIFIER	APP	ENSBTAG00000017753
1-10302980	1:10302978-10303043	deletion	intron_variant,feature_truncation	MODIFIER	APP	ENSBTAG00000017753
1-10302980	1:10302978-10303043	deletion	intron_variant,feature_truncation	MODIFIER	APP	ENSBTAG00000017753
1-10305953	1:10305951-10305953	insertion	intron_variant,feature_elongation	MODIFIER	APP	ENSBTAG00000017753
1-10305953	1:10305951-10305953	insertion	intron_variant,feature_elongation	MODIFIER	APP	ENSBTAG00000017753
1-10305953	1:10305951-10305953	insertion	intron_variant,feature_elongation	MODIFIER	APP	ENSBTAG00000017753
1-10305953	1:10305951-10305953	insertion	intron_variant,feature_elongation	MODIFIER	APP	ENSBTAG00000017753
1-10305953	1:10305951-10305953	insertion	intron_variant,feature_elongation	MODIFIER	APP	ENSBTAG00000017753
1-10305953	1:10305951-10305953	insertion	intron_variant,feature_elongation	MODIFIER	APP	ENSBTAG00000017753
1-10305953	1:10305951-10305953	insertion	intron_variant,feature_elongation	MODIFIER	APP	ENSBTAG00000017753
1-10416864	1:10416862-10416864	insertion	intron_variant,feature_elongation	MODIFIER	APP	ENSBTAG00000017753
1-10416864	1:10416862-10416864	insertion	intron_variant,feature_elongation	MODIFIER	APP	ENSBTAG00000017753
1-10416864	1:10416862-10416864	insertion	intron_variant,feature_elongation	MODIFIER	APP	ENSBTAG00000017753
1-10416864	1:10416862-10416864	insertion	intron_variant,feature_elongation	MODIFIER	APP	ENSBTAG00000017753
1-10416864	1:10416862-10416864	insertion	intron_variant,feature_elongation	MODIFIER	APP	ENSBTAG00000017753
1-10416864	1:10416862-10416864	insertion	intron_variant,feature_elongation	MODIFIER	APP	ENSBTAG00000017753
1-10416864	1:10416862-10416864	insertion	intron_variant,feature_elongation	MODIFIER	APP	ENSBTAG00000017753
1-10609251	1:10609249-10609251	insertion	intergenic_variant	MODIFIER	-	-
1-10814618	1:10814616-10814721	deletion	intergenic_variant	MODIFIER	-	-
1-10815311	1:10815309-10815311	insertion	intergenic_variant	MODIFIER	-	-
1-10877126	1:10877124-10877200	deletion	intergenic_variant	MODIFIER	-	-
1-10979458	1:10979456-10979458	insertion	intergenic_variant	MODIFIER	-	-
1-10990477	1:10990475-10990601	deletion	intergenic_variant	MODIFIER	-	-
1-11061488	1:11061486-11062410	deletion	intergenic_variant	MODIFIER	-	-
1-11067366	1:11067364-11067366	insertion	intergenic_variant	MODIFIER	-	-
1-11152677	1:11152675-11152766	deletion	intergenic_variant	MODIFIER	-	-
1-11212275	1:11212273-11212946	deletion	intergenic_variant	MODIFIER	-	-
1-11255990	1:11255988-11255990	insertion	intergenic_variant	MODIFIER	-	-
1-11297154	1:11297152-11297946	deletion	intergenic_variant	MODIFIER	-	-
1-11323282	1:11323280-11323651	deletion	intergenic_variant	MODIFIER	-	-
1-11359589	1:11359587-11359990	deletion	intergenic_variant	MODIFIER	-	-
1-11411512	1:11411510-11411592	deletion	intergenic_variant	MODIFIER	-	-
1-11468522	1:11468520-11469378	deletion	intergenic_variant	MODIFIER	-	-
1-11501187	1:11501185-11502093	deletion	intergenic_variant	MODIFIER	-	-
1-11505069	1:11505067-11506056	deletion	intergenic_variant	MODIFIER	-	-
1-11506423	1:11506421-11506423	insertion	intergenic_variant	MODIFIER	-	-
1-11598723	1:11598721-11598723	insertion	intergenic_variant	MODIFIER	-	-
1-11608767	1:11608765-11608971	deletion	intergenic_variant	MODIFIER	-	-
1-11649651	1:11649649-11654962	deletion	intergenic_variant	MODIFIER	-	-
1-11664141	1:11664139-11664480	deletion	intergenic_variant	MODIFIER	-	-
1-11732951	1:11732949-11734243	deletion	intergenic_variant	MODIFIER	-	-
1-11751570	1:11751568-11751681	deletion	intergenic_variant	MODIFIER	-	-
1-11759359	1:11759357-11759563	deletion	intergenic_variant	MODIFIER	-	-
1-11774304	1:11774302-11774304	insertion	intergenic_variant	MODIFIER	-	-
1-11833818	1:11833816-11836604	deletion	intergenic_variant	MODIFIER	-	-
1-11846286	1:11846284-11846561	deletion	intergenic_variant	MODIFIER	-	-
1-11863986	1:11863984-11864080	deletion	intergenic_variant	MODIFIER	-	-
1-11872488	1:11872486-11872488	insertion	intergenic_variant	MODIFIER	-	-
1-11985867	1:11985865-11985931	deletion	intergenic_variant	MODIFIER	-	-
1-12009096	1:12009094-12009804	deletion	intergenic_variant	MODIFIER	-	-
1-12009096	1:12009094-12009804	deletion	intergenic_variant	MODIFIER	-	-
1-12009852	1:12009850-12010205	deletion	intergenic_variant	MODIFIER	-	-
1-12014685	1:12014683-12014685	insertion	intergenic_variant	MODIFIER	-	-
1-12039256	1:12039254-12039296	deletion	intergenic_variant	MODIFIER	-	-
1-12055239	1:12055237-12055239	insertion	intergenic_variant	MODIFIER	-	-
1-12074724	1:12074722-12074724	insertion	intergenic_variant	MODIFIER	-	-
1-12112219	1:12112217-12112390	deletion	intergenic_variant	MODIFIER	-	-
1-12120568	1:12120566-12120568	insertion	intergenic_variant	MODIFIER	-	-
1-12161597	1:12161595-12161972	deletion	intergenic_variant	MODIFIER	-	-
1-12358136	1:12358134-12358405	deletion	intergenic_variant	MODIFIER	-	-
1-12406161	1:12406159-12406365	deletion	intergenic_variant	MODIFIER	-	-
1-12598252	1:12598250-12598368	deletion	intergenic_variant	MODIFIER	-	-
1-12601763	1:12601761-12602888	deletion	intergenic_variant	MODIFIER	-	-
1-13701074	1:13701072-13701074	insertion	intergenic_variant	MODIFIER	-	-
1-14026776	1:14026774-14026824	deletion	intergenic_variant	MODIFIER	-	-
1-14065291	1:14065289-14065766	deletion	intergenic_variant	MODIFIER	-	-
1-14065387	1:14065385-14065719	deletion	intergenic_variant	MODIFIER	-	-
1-14230246	1:14230244-14230246	insertion	intergenic_variant	MODIFIER	-	-
1-14769733	1:14769731-14769893	deletion	intergenic_variant	MODIFIER	-	-
1-14770750	1:14770748-14771004	deletion	intergenic_variant	MODIFIER	-	-
1-14786069	1:14786067-14786069	insertion	intergenic_variant	MODIFIER	-	-
1-15351829	1:15351827-15352129	deletion	intron_variant,feature_truncation	MODIFIER	NCAM2	ENSBTAG00000003301
1-15351829	1:15351827-15352129	deletion	intron_variant,feature_truncation	MODIFIER	NCAM2	ENSBTAG00000003301
1-15351829	1:15351827-15352129	deletion	intron_variant,feature_truncation	MODIFIER	NCAM2	ENSBTAG00000003301
1-15351829	1:15351827-15352129	deletion	intron_variant,feature_truncation	MODIFIER	NCAM2	ENSBTAG00000003301
1-15351829	1:15351827-15352129	deletion	intron_variant,feature_truncation	MODIFIER	NCAM2	ENSBTAG00000003301
1-15351829	1:15351827-15352129	deletion	intron_variant,feature_truncation	MODIFIER	NCAM2	ENSBTAG00000003301
1-15351829	1:15351827-15352129	deletion	intron_variant,feature_truncation	MODIFIER	NCAM2	ENSBTAG00000003301
1-15351829	1:15351827-15352129	deletion	intron_variant,feature_truncation	MODIFIER	NCAM2	ENSBTAG00000003301
1-15463731	1:15463729-15463887	deletion	intron_variant,feature_truncation	MODIFIER	NCAM2	ENSBTAG00000003301
1-15463731	1:15463729-15463887	deletion	intron_variant,feature_truncation	MODIFIER	NCAM2	ENSBTAG00000003301
1-15463731	1:15463729-15463887	deletion	intron_variant,feature_truncation	MODIFIER	NCAM2	ENSBTAG00000003301
1-15463731	1:15463729-15463887	deletion	intron_variant,feature_truncation	MODIFIER	NCAM2	ENSBTAG00000003301
1-15463731	1:15463729-15463887	deletion	intron_variant,feature_truncation	MODIFIER	NCAM2	ENSBTAG00000003301
1-15463731	1:15463729-15463887	deletion	intron_variant,feature_truncation	MODIFIER	NCAM2	ENSBTAG00000003301
1-15463731	1:15463729-15463887	deletion	intron_variant,feature_truncation	MODIFIER	NCAM2	ENSBTAG00000003301
1-15463731	1:15463729-15463887	deletion	intron_variant,feature_truncation	MODIFIER	NCAM2	ENSBTAG00000003301
1-15463731	1:15463729-15463887	deletion	intron_variant,feature_truncation	MODIFIER	NCAM2	ENSBTAG00000003301
1-15890184	1:15890182-15890184	insertion	intergenic_variant	MODIFIER	-	-
1-16225774	1:16225772-16225774	insertion	intergenic_variant	MODIFIER	-	-
1-16254420	1:16254418-16254420	insertion	intergenic_variant	MODIFIER	-	-
1-16274866	1:16274864-16274866	insertion	intergenic_variant	MODIFIER	-	-
1-16481497	1:16481495-16481497	insertion	intergenic_variant	MODIFIER	-	-
1-16581504	1:16581502-16581504	insertion	intergenic_variant	MODIFIER	-	-
1-16715044	1:16715042-16715161	deletion	intergenic_variant	MODIFIER	-	-
1-16818108	1:16818106-16818208	deletion	intergenic_variant	MODIFIER	-	-
1-16936393	1:16936391-16936534	deletion	intergenic_variant	MODIFIER	-	-
1-17060695	1:17060693-17060924	deletion	intergenic_variant	MODIFIER	-	-
1-17084162	1:17084160-17084640	deletion	intergenic_variant	MODIFIER	-	-
1-17129851	1:17129849-17129851	insertion	intergenic_variant	MODIFIER	-	-
1-17143088	1:17143086-17143263	deletion	intergenic_variant	MODIFIER	-	-
1-17264059	1:17264057-17264059	insertion	intergenic_variant	MODIFIER	-	-
1-17265030	1:17265028-17265363	deletion	intergenic_variant	MODIFIER	-	-
1-17266453	1:17266451-17266528	deletion	intergenic_variant	MODIFIER	-	-
1-17269275	1:17269273-17269470	deletion	intergenic_variant	MODIFIER	-	-
1-17350869	1:17350867-17350869	insertion	intergenic_variant	MODIFIER	-	-
1-17397638	1:17397636-17397877	deletion	intergenic_variant	MODIFIER	-	-
1-17402810	1:17402808-17402810	insertion	intergenic_variant	MODIFIER	-	-
1-17675270	1:17675268-17676163	deletion	intergenic_variant	MODIFIER	-	-
1-17756866	1:17756864-17756866	insertion	intergenic_variant	MODIFIER	-	-
1-17849574	1:17849572-17850958	deletion	intergenic_variant	MODIFIER	-	-
1-17960394	1:17960392-17960394	insertion	intergenic_variant	MODIFIER	-	-
1-18098967	1:18098965-18099039	deletion	intergenic_variant	MODIFIER	-	-
1-18208813	1:18208811-18208813	insertion	intergenic_variant	MODIFIER	-	-
1-18302387	1:18302385-18302440	deletion	intergenic_variant	MODIFIER	-	-
1-18756629	1:18756627-18756674	deletion	intergenic_variant	MODIFIER	-	-
1-18814231	1:18814229-18814266	deletion	intergenic_variant	MODIFIER	-	-
1-18814999	1:18814997-18815037	deletion	intergenic_variant	MODIFIER	-	-
1-18816896	1:18816894-18816981	deletion	intergenic_variant	MODIFIER	-	-
1-18949670	1:18949668-18949670	insertion	intergenic_variant	MODIFIER	-	-
1-18979412	1:18979410-18980503	deletion	intergenic_variant	MODIFIER	-	-
1-19595685	1:19595683-19595685	insertion	intergenic_variant	MODIFIER	-	-
1-20188696	1:20188694-20188696	insertion	intergenic_variant	MODIFIER	-	-
1-20286933	1:20286931-20286993	deletion	intergenic_variant	MODIFIER	-	-
1-20317470	1:20317468-20317470	insertion	intergenic_variant	MODIFIER	-	-
1-20370744	1:20370742-20371078	deletion	intergenic_variant	MODIFIER	-	-
1-20491283	1:20491281-20491283	insertion	intron_variant,non_coding_transcript_variant,feature_elongation	MODIFIER	-	ENSBTAG00000054337
1-20775494	1:20775492-20775602	deletion	intron_variant,non_coding_transcript_variant,feature_truncation	MODIFIER	-	ENSBTAG00000053883
1-20775494	1:20775492-20775602	deletion	intron_variant,non_coding_transcript_variant,feature_truncation	MODIFIER	-	ENSBTAG00000053883
1-20775494	1:20775492-20775602	deletion	intron_variant,non_coding_transcript_variant,feature_truncation	MODIFIER	-	ENSBTAG00000053883
1-21048231	1:21048229-21048323	deletion	intergenic_variant	MODIFIER	-	-
1-21434838	1:21434836-21434905	deletion	intergenic_variant	MODIFIER	-	-
1-21531069	1:21531067-21531137	deletion	intergenic_variant	MODIFIER	-	-
1-21533789	1:21533787-21533833	deletion	intergenic_variant	MODIFIER	-	-
1-21623428	1:21623426-21623487	deletion	intergenic_variant	MODIFIER	-	-
1-21677869	1:21677867-21677869	insertion	intergenic_variant	MODIFIER	-	-
1-21685068	1:21685066-21685068	insertion	intergenic_variant	MODIFIER	-	-
1-21799274	1:21799272-21800176	deletion	intergenic_variant	MODIFIER	-	-
1-21898673	1:21898671-21898987	deletion	intergenic_variant	MODIFIER	-	-
1-21902512	1:21902510-21902553	deletion	intergenic_variant	MODIFIER	-	-
1-21979617	1:21979615-21979617	insertion	intergenic_variant	MODIFIER	-	-
1-22043093	1:22043091-22043288	deletion	intergenic_variant	MODIFIER	-	-
1-22086366	1:22086364-22086366	insertion	intergenic_variant	MODIFIER	-	-
1-22108879	1:22108877-22108914	deletion	intron_variant,non_coding_transcript_variant,feature_truncation	MODIFIER	-	ENSBTAG00000052575
1-22108879	1:22108877-22108914	deletion	intron_variant,non_coding_transcript_variant,feature_truncation	MODIFIER	-	ENSBTAG00000052575
1-22184794	1:22184792-22184794	insertion	intron_variant,non_coding_transcript_variant,feature_elongation	MODIFIER	-	ENSBTAG00000052575
1-22236101	1:22236099-22236231	deletion	intergenic_variant	MODIFIER	-	-
1-22903796	1:22903794-22903866	deletion	intron_variant,feature_truncation	MODIFIER	-	ENSBTAG00000054574
1-22903796	1:22903794-22903866	deletion	intron_variant,feature_truncation	MODIFIER	-	ENSBTAG00000054574
1-22978002	1:22978000-22978053	deletion	intron_variant,feature_truncation	MODIFIER	LIPI	ENSBTAG00000038512
1-23147868	1:23147866-23147868	insertion	intergenic_variant	MODIFIER	-	-
1-23154302	1:23154300-23154302	insertion	intergenic_variant	MODIFIER	-	-
1-23243718	1:23243716-23243718	insertion	intergenic_variant	MODIFIER	-	-
1-23322298	1:23322296-23322298	insertion	intergenic_variant	MODIFIER	-	-
1-23341096	1:23341094-23341096	insertion	intergenic_variant	MODIFIER	-	-
1-23355112	1:23355110-23355112	insertion	intergenic_variant	MODIFIER	-	-
1-23356148	1:23356146-23356400	deletion	intergenic_variant	MODIFIER	-	-
1-23470457	1:23470455-23473003	deletion	intergenic_variant	MODIFIER	-	-
1-23751388	1:23751386-23751388	insertion	intergenic_variant	MODIFIER	-	-
1-23760181	1:23760179-23760232	deletion	intergenic_variant	MODIFIER	-	-
1-23771459	1:23771457-23771459	insertion	intergenic_variant	MODIFIER	-	-
1-23782802	1:23782800-23782802	insertion	intergenic_variant	MODIFIER	-	-
1-23822084	1:23822082-23822124	deletion	intergenic_variant	MODIFIER	-	-
1-23822839	1:23822837-23822839	insertion	intergenic_variant	MODIFIER	-	-
1-23969683	1:23969681-23969882	deletion	intergenic_variant	MODIFIER	-	-
1-24016247	1:24016245-24016247	insertion	intergenic_variant	MODIFIER	-	-
1-24023574	1:24023572-24023574	insertion	intergenic_variant	MODIFIER	-	-
1-24060125	1:24060123-24060640	deletion	intergenic_variant	MODIFIER	-	-
1-24154061	1:24154059-24154098	deletion	intergenic_variant	MODIFIER	-	-
1-24163964	1:24163962-24164237	deletion	intergenic_variant	MODIFIER	-	-
1-24165942	1:24165940-24165983	deletion	intergenic_variant	MODIFIER	-	-
1-24246970	1:24246968-24246970	insertion	intergenic_variant	MODIFIER	-	-
1-24325985	1:24325983-24325985	insertion	intergenic_variant	MODIFIER	-	-
1-24327209	1:24327207-24327209	insertion	intergenic_variant	MODIFIER	-	-
1-24396479	1:24396477-24396621	deletion	intergenic_variant	MODIFIER	-	-
1-24479896	1:24479894-24479896	insertion	intron_variant,feature_elongation	MODIFIER	-	ENSBTAG00000046755
1-24560956	1:24560954-24561184	deletion	intergenic_variant	MODIFIER	-	-
1-24719480	1:24719478-24719549	deletion	intergenic_variant	MODIFIER	-	-
1-24738847	1:24738845-24738907	deletion	intergenic_variant	MODIFIER	-	-
1-24740952	1:24740950-24740952	insertion	intergenic_variant	MODIFIER	-	-
1-24794518	1:24794516-24794518	insertion	intergenic_variant	MODIFIER	-	-
1-24816186	1:24816184-24816469	deletion	intergenic_variant	MODIFIER	-	-
1-24839842	1:24839840-24839964	deletion	intergenic_variant	MODIFIER	-	-
1-24897577	1:24897575-24897716	deletion	intron_variant,feature_truncation	MODIFIER	ROBO2	ENSBTAG00000010462
1-24897577	1:24897575-24897716	deletion	intron_variant,feature_truncation	MODIFIER	ROBO2	ENSBTAG00000010462
1-24897577	1:24897575-24897716	deletion	intron_variant,feature_truncation	MODIFIER	ROBO2	ENSBTAG00000010462
1-24898808	1:24898806-24898808	insertion	intron_variant,feature_elongation	MODIFIER	ROBO2	ENSBTAG00000010462
1-24898808	1:24898806-24898808	insertion	intron_variant,feature_elongation	MODIFIER	ROBO2	ENSBTAG00000010462
1-24898808	1:24898806-24898808	insertion	intron_variant,feature_elongation	MODIFIER	ROBO2	ENSBTAG00000010462
1-24972887	1:24972885-24972887	insertion	intron_variant,feature_elongation	MODIFIER	ROBO2	ENSBTAG00000010462
1-24972887	1:24972885-24972887	insertion	intron_variant,feature_elongation	MODIFIER	ROBO2	ENSBTAG00000010462
1-24972887	1:24972885-24972887	insertion	intron_variant,feature_elongation	MODIFIER	ROBO2	ENSBTAG00000010462
1-25157244	1:25157242-25157244	insertion	intergenic_variant	MODIFIER	-	-
1-25216809	1:25216807-25216809	insertion	intergenic_variant	MODIFIER	-	-
1-25400607	1:25400605-25400893	deletion	intergenic_variant	MODIFIER	-	-
1-25412503	1:25412501-25412594	deletion	intergenic_variant	MODIFIER	-	-
1-25542646	1:25542644-25542646	insertion	intergenic_variant	MODIFIER	-	-
1-25712597	1:25712595-25712597	insertion	intergenic_variant	MODIFIER	-	-
1-25852445	1:25852443-25853226	deletion	intergenic_variant	MODIFIER	-	-
1-25867221	1:25867219-25867221	insertion	intergenic_variant	MODIFIER	-	-
1-25868113	1:25868111-25868113	insertion	intergenic_variant	MODIFIER	-	-
1-25870965	1:25870963-25871233	deletion	intergenic_variant	MODIFIER	-	-
1-26073003	1:26073001-26073003	insertion	intergenic_variant	MODIFIER	-	-
1-26109829	1:26109827-26110058	deletion	intergenic_variant	MODIFIER	-	-
1-26110473	1:26110471-26110473	insertion	intergenic_variant	MODIFIER	-	-
1-26131147	1:26131145-26131274	deletion	intron_variant,feature_truncation	MODIFIER	ROBO1	ENSBTAG00000009851
1-26131147	1:26131145-26131274	deletion	intron_variant,feature_truncation	MODIFIER	ROBO1	ENSBTAG00000009851
1-26157005	1:26157003-26157064	deletion	intron_variant,feature_truncation	MODIFIER	ROBO1	ENSBTAG00000009851
1-26157005	1:26157003-26157064	deletion	intron_variant,feature_truncation	MODIFIER	ROBO1	ENSBTAG00000009851
1-26193835	1:26193833-26199458	deletion	intron_variant,feature_truncation	MODIFIER	ROBO1	ENSBTAG00000009851
1-26193835	1:26193833-26199458	deletion	intron_variant,feature_truncation	MODIFIER	ROBO1	ENSBTAG00000009851
1-26244204	1:26244202-26244204	insertion	intron_variant,feature_elongation	MODIFIER	ROBO1	ENSBTAG00000009851
1-26244204	1:26244202-26244204	insertion	intron_variant,feature_elongation	MODIFIER	ROBO1	ENSBTAG00000009851
1-26307873	1:26307871-26307873	insertion	intergenic_variant	MODIFIER	-	-
1-26438597	1:26438595-26438597	insertion	intergenic_variant	MODIFIER	-	-
1-26462911	1:26462909-26463053	deletion	intergenic_variant	MODIFIER	-	-
1-26483357	1:26483355-26483357	insertion	intergenic_variant	MODIFIER	-	-
1-26489318	1:26489316-26489318	insertion	intergenic_variant	MODIFIER	-	-
1-26710242	1:26710240-26710529	deletion	intergenic_variant	MODIFIER	-	-
1-26726737	1:26726735-26726737	insertion	intergenic_variant	MODIFIER	-	-
1-26818565	1:26818563-26818614	deletion	intergenic_variant	MODIFIER	-	-
1-26876958	1:26876956-26876994	deletion	intergenic_variant	MODIFIER	-	-
1-27017041	1:27017039-27017245	deletion	intergenic_variant	MODIFIER	-	-
1-27086448	1:27086446-27086448	insertion	intergenic_variant	MODIFIER	-	-
1-27194336	1:27194334-27194425	deletion	intergenic_variant	MODIFIER	-	-
1-27237388	1:27237386-27237388	insertion	intergenic_variant	MODIFIER	-	-
1-27299806	1:27299804-27300549	deletion	intergenic_variant	MODIFIER	-	-
1-27440367	1:27440365-27440367	insertion	intergenic_variant	MODIFIER	-	-
1-27472641	1:27472639-27472641	insertion	intergenic_variant	MODIFIER	-	-
1-27549106	1:27549104-27549106	insertion	intergenic_variant	MODIFIER	-	-
1-27550301	1:27550299-27550301	insertion	intergenic_variant	MODIFIER	-	-
1-27552210	1:27552208-27552210	insertion	intergenic_variant	MODIFIER	-	-
1-27552211	1:27552209-27552211	insertion	intergenic_variant	MODIFIER	-	-
1-27685039	1:27685037-27685039	insertion	intergenic_variant	MODIFIER	-	-
1-27720632	1:27720630-27720922	deletion	intergenic_variant	MODIFIER	-	-
1-27765448	1:27765446-27765609	deletion	intergenic_variant	MODIFIER	-	-
1-27935099	1:27935097-27936287	deletion	intergenic_variant	MODIFIER	-	-
1-27955109	1:27955107-27955109	insertion	intergenic_variant	MODIFIER	-	-
1-27957614	1:27957612-27957614	insertion	intergenic_variant	MODIFIER	-	-
1-28000023	1:28000021-28000023	insertion	intergenic_variant	MODIFIER	-	-
1-28067931	1:28067929-28067931	insertion	intergenic_variant	MODIFIER	-	-
1-28125836	1:28125834-28127418	deletion	intergenic_variant	MODIFIER	-	-
1-28161858	1:28161856-28161890	deletion	intergenic_variant	MODIFIER	-	-
1-28170560	1:28170558-28170676	deletion	intergenic_variant	MODIFIER	-	-
1-28181560	1:28181558-28181825	deletion	intergenic_variant	MODIFIER	-	-
1-28210235	1:28210233-28210235	insertion	intergenic_variant	MODIFIER	-	-
1-28313693	1:28313691-28313693	insertion	intergenic_variant	MODIFIER	-	-
1-28313711	1:28313709-28313711	insertion	intergenic_variant	MODIFIER	-	-
1-28398446	1:28398444-28399934	deletion	intergenic_variant	MODIFIER	-	-
1-28401775	1:28401773-28401775	insertion	intergenic_variant	MODIFIER	-	-
1-28446323	1:28446321-28446323	insertion	intergenic_variant	MODIFIER	-	-
1-28448259	1:28448257-28448259	insertion	intergenic_variant	MODIFIER	-	-
1-28461928	1:28461926-28461928	insertion	intergenic_variant	MODIFIER	-	-
1-28465798	1:28465796-28465798	insertion	intergenic_variant	MODIFIER	-	-
1-28600386	1:28600384-28600496	duplication	intergenic_variant	MODIFIER	-	-
1-28600386	1:28600384-28600496	duplication	intergenic_variant	MODIFIER	-	-
1-28665422	1:28665420-28665463	deletion	intergenic_variant	MODIFIER	-	-
1-28671486	1:28671484-28671486	insertion	intergenic_variant	MODIFIER	-	-
1-28731507	1:28731505-28732026	deletion	intergenic_variant	MODIFIER	-	-
1-28735546	1:28735544-28735546	insertion	intergenic_variant	MODIFIER	-	-
1-28924197	1:28924195-28924197	insertion	intergenic_variant	MODIFIER	-	-
1-28925659	1:28925657-28925659	insertion	intergenic_variant	MODIFIER	-	-
1-29010461	1:29010459-29010461	insertion	intergenic_variant	MODIFIER	-	-
1-29047174	1:29047172-29047248	deletion	intergenic_variant	MODIFIER	-	-
1-29048650	1:29048648-29048650	insertion	intergenic_variant	MODIFIER	-	-
1-29048655	1:29048653-29048655	insertion	intergenic_variant	MODIFIER	-	-
1-29063575	1:29063573-29064491	deletion	downstream_gene_variant	MODIFIER	-	ENSBTAG00000008359
1-29189746	1:29189744-29190431	deletion	intron_variant,feature_truncation	MODIFIER	GBE1	ENSBTAG00000036262
1-29189746	1:29189744-29190431	deletion	intron_variant,feature_truncation	MODIFIER	GBE1	ENSBTAG00000036262
1-29197457	1:29197455-29197502	deletion	intron_variant,feature_truncation	MODIFIER	GBE1	ENSBTAG00000036262
1-29197457	1:29197455-29197502	deletion	intron_variant,feature_truncation	MODIFIER	GBE1	ENSBTAG00000036262
1-29198246	1:29198244-29198246	insertion	intron_variant,feature_elongation	MODIFIER	GBE1	ENSBTAG00000036262
1-29198246	1:29198244-29198246	insertion	intron_variant,feature_elongation	MODIFIER	GBE1	ENSBTAG00000036262
1-29246437	1:29246435-29246437	insertion	intron_variant,feature_elongation	MODIFIER	GBE1	ENSBTAG00000036262
1-29246437	1:29246435-29246437	insertion	intron_variant,feature_elongation	MODIFIER	GBE1	ENSBTAG00000036262
1-29252215	1:29252213-29252280	deletion	intron_variant,feature_truncation	MODIFIER	GBE1	ENSBTAG00000036262
1-29252215	1:29252213-29252280	deletion	intron_variant,feature_truncation	MODIFIER	GBE1	ENSBTAG00000036262
1-29270085	1:29270083-29270085	insertion	intron_variant,feature_elongation	MODIFIER	GBE1	ENSBTAG00000036262
1-29270085	1:29270083-29270085	insertion	intron_variant,feature_elongation	MODIFIER	GBE1	ENSBTAG00000036262
1-29274619	1:29274617-29274655	deletion	intron_variant,feature_truncation	MODIFIER	GBE1	ENSBTAG00000036262
1-29274619	1:29274617-29274655	deletion	intron_variant,feature_truncation	MODIFIER	GBE1	ENSBTAG00000036262
1-29318742	1:29318740-29318742	insertion	intron_variant,feature_elongation	MODIFIER	GBE1	ENSBTAG00000036262
1-29318742	1:29318740-29318742	insertion	intron_variant,feature_elongation	MODIFIER	GBE1	ENSBTAG00000036262
1-29466363	1:29466361-29466363	insertion	intergenic_variant	MODIFIER	-	-
1-29570714	1:29570712-29570753	deletion	intergenic_variant	MODIFIER	-	-
1-29810919	1:29810917-29811094	deletion	intergenic_variant	MODIFIER	-	-
1-29818452	1:29818450-29818496	deletion	intergenic_variant	MODIFIER	-	-
1-29955450	1:29955448-29957472	deletion	intergenic_variant	MODIFIER	-	-
1-30100562	1:30100560-30100562	insertion	intergenic_variant	MODIFIER	-	-
1-30203374	1:30203372-30203422	deletion	intergenic_variant	MODIFIER	-	-
1-30214194	1:30214192-30214227	deletion	intergenic_variant	MODIFIER	-	-
1-30214293	1:30214291-30214293	insertion	intergenic_variant	MODIFIER	-	-
1-30214314	1:30214312-30214314	insertion	intergenic_variant	MODIFIER	-	-
1-30222019	1:30222017-30224647	deletion	intergenic_variant	MODIFIER	-	-
1-30415190	1:30415188-30415871	deletion	intergenic_variant	MODIFIER	-	-
1-30448813	1:30448811-30449892	deletion	intergenic_variant	MODIFIER	-	-
1-30454733	1:30454731-30454803	deletion	intergenic_variant	MODIFIER	-	-
1-30456243	1:30456241-30456349	deletion	intergenic_variant	MODIFIER	-	-
1-30457742	1:30457740-30460210	deletion	intergenic_variant	MODIFIER	-	-
1-30615981	1:30615979-30615981	insertion	intergenic_variant	MODIFIER	-	-
1-30829954	1:30829952-30829954	insertion	intergenic_variant	MODIFIER	-	-
1-30883558	1:30883556-30883558	insertion	intergenic_variant	MODIFIER	-	-
1-30893475	1:30893473-30893543	deletion	intergenic_variant	MODIFIER	-	-
1-30911709	1:30911707-30912142	deletion	intergenic_variant	MODIFIER	-	-
1-30915304	1:30915302-30915304	insertion	intergenic_variant	MODIFIER	-	-
1-30916754	1:30916752-30916754	insertion	intergenic_variant	MODIFIER	-	-
1-30936026	1:30936024-30936026	insertion	intergenic_variant	MODIFIER	-	-
1-30988073	1:30988071-30988073	insertion	intergenic_variant	MODIFIER	-	-
1-30994345	1:30994343-30994345	insertion	intergenic_variant	MODIFIER	-	-
1-31131850	1:31131848-31133987	deletion	intergenic_variant	MODIFIER	-	-
1-31271652	1:31271650-31271879	deletion	intergenic_variant	MODIFIER	-	-
1-31279488	1:31279486-31279488	insertion	intergenic_variant	MODIFIER	-	-
1-31299402	1:31299400-31299402	insertion	intergenic_variant	MODIFIER	-	-
1-31419786	1:31419784-31419786	insertion	intergenic_variant	MODIFIER	-	-
1-31427685	1:31427683-31427685	insertion	downstream_gene_variant	MODIFIER	U6	ENSBTAG00000043669
1-31436935	1:31436933-31436994	deletion	intergenic_variant	MODIFIER	-	-
1-31443943	1:31443941-31443943	insertion	intergenic_variant	MODIFIER	-	-
1-31444908	1:31444906-31444941	deletion	intergenic_variant	MODIFIER	-	-
1-31458866	1:31458864-31458866	insertion	intergenic_variant	MODIFIER	-	-
1-31458867	1:31458865-31458867	insertion	intergenic_variant	MODIFIER	-	-
1-31458869	1:31458867-31458869	insertion	intergenic_variant	MODIFIER	-	-
1-31475561	1:31475559-31475561	insertion	intergenic_variant	MODIFIER	-	-
1-31615491	1:31615489-31615491	insertion	intergenic_variant	MODIFIER	-	-
1-31616187	1:31616185-31616187	insertion	intergenic_variant	MODIFIER	-	-
1-31711229	1:31711227-31711616	deletion	intergenic_variant	MODIFIER	-	-
1-31811879	1:31811877-31811879	insertion	intergenic_variant	MODIFIER	-	-
1-31846326	1:31846324-31846326	insertion	intergenic_variant	MODIFIER	-	-
1-31855408	1:31855406-31855408	insertion	intergenic_variant	MODIFIER	-	-
1-31856678	1:31856676-31856678	insertion	intergenic_variant	MODIFIER	-	-
1-31892155	1:31892153-31893410	deletion	intergenic_variant	MODIFIER	-	-
1-31949899	1:31949897-31950977	deletion	intergenic_variant	MODIFIER	-	-
1-32031016	1:32031014-32031016	insertion	intergenic_variant	MODIFIER	-	-
1-32032974	1:32032972-32033901	deletion	intergenic_variant	MODIFIER	-	-
1-32046434	1:32046432-32046434	insertion	intergenic_variant	MODIFIER	-	-
1-32123949	1:32123947-32123989	deletion	intergenic_variant	MODIFIER	-	-
1-32124424	1:32124422-32124468	deletion	intergenic_variant	MODIFIER	-	-
1-32127330	1:32127328-32127330	insertion	intergenic_variant	MODIFIER	-	-
1-32136917	1:32136915-32136917	insertion	intergenic_variant	MODIFIER	-	-
1-32216417	1:32216415-32218530	deletion	intergenic_variant	MODIFIER	-	-
1-32220813	1:32220811-32220813	insertion	intergenic_variant	MODIFIER	-	-
1-32240853	1:32240851-32242060	deletion	intergenic_variant	MODIFIER	-	-
1-32252913	1:32252911-32252913	insertion	intergenic_variant	MODIFIER	-	-
1-32292794	1:32292792-32292794	insertion	intergenic_variant	MODIFIER	-	-
1-32312132	1:32312130-32312734	deletion	intergenic_variant	MODIFIER	-	-
1-32322322	1:32322320-32322322	insertion	intergenic_variant	MODIFIER	-	-
1-32508467	1:32508465-32508467	insertion	intergenic_variant	MODIFIER	-	-
1-32559253	1:32559251-32559253	insertion	intergenic_variant	MODIFIER	-	-
1-32559253	1:32559251-32559253	insertion	intergenic_variant	MODIFIER	-	-
1-32559253	1:32559251-32559253	insertion	intergenic_variant	MODIFIER	-	-
1-32580263	1:32580261-32580263	insertion	intergenic_variant	MODIFIER	-	-
1-32601640	1:32601638-32604092	deletion	intergenic_variant	MODIFIER	-	-
1-32636643	1:32636641-32636643	insertion	intergenic_variant	MODIFIER	-	-
1-32652630	1:32652628-32652630	insertion	intergenic_variant	MODIFIER	-	-
1-32691045	1:32691043-32691045	insertion	intergenic_variant	MODIFIER	-	-
1-32692490	1:32692488-32692589	deletion	intergenic_variant	MODIFIER	-	-
1-32695735	1:32695733-32695781	deletion	intergenic_variant	MODIFIER	-	-
1-32782230	1:32782228-32782371	deletion	intergenic_variant	MODIFIER	-	-
1-32808359	1:32808357-32808359	insertion	intergenic_variant	MODIFIER	-	-
1-33102329	1:33102327-33102816	deletion	intergenic_variant	MODIFIER	-	-
1-33108196	1:33108194-33110414	deletion	intergenic_variant	MODIFIER	-	-
1-33129909	1:33129907-33130288	deletion	intergenic_variant	MODIFIER	-	-
1-33174148	1:33174146-33174148	insertion	intergenic_variant	MODIFIER	-	-
1-33256438	1:33256436-33256811	deletion	intergenic_variant	MODIFIER	-	-
1-33263541	1:33263539-33263541	insertion	intergenic_variant	MODIFIER	-	-
1-33360695	1:33360693-33361669	deletion	intergenic_variant	MODIFIER	-	-
1-33373630	1:33373628-33373663	deletion	intergenic_variant	MODIFIER	-	-
1-33465898	1:33465896-33465898	insertion	intergenic_variant	MODIFIER	-	-
1-33606672	1:33606670-33606672	insertion	intergenic_variant	MODIFIER	-	-
1-33651030	1:33651028-33651030	insertion	intergenic_variant	MODIFIER	-	-
1-33694097	1:33694095-33694434	deletion	intergenic_variant	MODIFIER	-	-
1-33752080	1:33752078-33752080	insertion	intron_variant,feature_elongation	MODIFIER	CADM2	ENSBTAG00000009219
1-33752080	1:33752078-33752080	insertion	intron_variant,feature_elongation	MODIFIER	CADM2	ENSBTAG00000009219
1-33792266	1:33792264-33796794	deletion	intron_variant,feature_truncation	MODIFIER	CADM2	ENSBTAG00000009219
1-33792266	1:33792264-33796794	deletion	intron_variant,feature_truncation	MODIFIER	CADM2	ENSBTAG00000009219
1-33814982	1:33814980-33815149	deletion	intron_variant,feature_truncation	MODIFIER	CADM2	ENSBTAG00000009219
1-33814982	1:33814980-33815149	deletion	intron_variant,feature_truncation	MODIFIER	CADM2	ENSBTAG00000009219
1-33865384	1:33865382-33865425	deletion	intron_variant,feature_truncation	MODIFIER	CADM2	ENSBTAG00000009219
1-33865384	1:33865382-33865425	deletion	intron_variant,feature_truncation	MODIFIER	CADM2	ENSBTAG00000009219
1-33919127	1:33919125-33919127	insertion	intron_variant,feature_elongation	MODIFIER	CADM2	ENSBTAG00000009219
1-33919127	1:33919125-33919127	insertion	intron_variant,feature_elongation	MODIFIER	CADM2	ENSBTAG00000009219
1-33929038	1:33929036-33929038	insertion	intron_variant,feature_elongation	MODIFIER	CADM2	ENSBTAG00000009219
1-33929038	1:33929036-33929038	insertion	intron_variant,feature_elongation	MODIFIER	CADM2	ENSBTAG00000009219
1-34087617	1:34087615-34087617	insertion	intron_variant,feature_elongation	MODIFIER	CADM2	ENSBTAG00000009219
1-34087617	1:34087615-34087617	insertion	intron_variant,feature_elongation	MODIFIER	CADM2	ENSBTAG00000009219
1-34117910	1:34117908-34117910	insertion	intergenic_variant	MODIFIER	-	-
1-34119698	1:34119696-34120131	deletion	intergenic_variant	MODIFIER	-	-
1-34284608	1:34284606-34284640	deletion	intergenic_variant	MODIFIER	-	-
1-34316980	1:34316978-34318168	deletion	intergenic_variant	MODIFIER	-	-
1-34362656	1:34362654-34362656	insertion	intergenic_variant	MODIFIER	-	-
1-34401175	1:34401173-34401175	insertion	intergenic_variant	MODIFIER	-	-
1-34485511	1:34485509-34485511	insertion	intergenic_variant	MODIFIER	-	-
1-34567645	1:34567643-34567745	deletion	intergenic_variant	MODIFIER	-	-
1-34727736	1:34727734-34727736	insertion	intergenic_variant	MODIFIER	-	-
1-34933620	1:34933618-34933620	insertion	intergenic_variant	MODIFIER	-	-
1-35093187	1:35093185-35093369	deletion	intron_variant,feature_truncation	MODIFIER	VGLL3	ENSBTAG00000026156
1-35093187	1:35093185-35093369	deletion	intron_variant,feature_truncation	MODIFIER	VGLL3	ENSBTAG00000026156
1-35158265	1:35158263-35158375	deletion	intergenic_variant	MODIFIER	-	-
1-35205288	1:35205286-35205367	deletion	intergenic_variant	MODIFIER	-	-
1-35280842	1:35280840-35280895	deletion	intergenic_variant	MODIFIER	-	-
1-35297159	1:35297157-35297200	deletion	intergenic_variant	MODIFIER	-	-
1-35399435	1:35399433-35399477	deletion	intron_variant,feature_truncation	MODIFIER	CHMP2B	ENSBTAG00000007939
1-35430203	1:35430201-35430203	insertion	intron_variant,feature_elongation	MODIFIER	POU1F1	ENSBTAG00000009128
1-35548210	1:35548208-35548210	insertion	intergenic_variant	MODIFIER	-	-
1-35597512	1:35597510-35597554	deletion	intergenic_variant	MODIFIER	-	-
1-35616512	1:35616510-35616768	deletion	intergenic_variant	MODIFIER	-	-
1-35666444	1:35666442-35684412	deletion	intergenic_variant	MODIFIER	-	-
1-35714739	1:35714737-35716348	deletion	intergenic_variant	MODIFIER	-	-
1-35724226	1:35724224-35724349	deletion	intergenic_variant	MODIFIER	-	-
1-35936725	1:35936723-35936931	deletion	intergenic_variant	MODIFIER	-	-
1-35951706	1:35951704-35951991	deletion	intergenic_variant	MODIFIER	-	-
1-35959998	1:35959996-35959998	insertion	intergenic_variant	MODIFIER	-	-
1-36229213	1:36229211-36229213	insertion	intergenic_variant	MODIFIER	-	-
1-36256341	1:36256339-36256341	insertion	intergenic_variant	MODIFIER	-	-
1-36256353	1:36256351-36256353	insertion	intergenic_variant	MODIFIER	-	-
1-36259609	1:36259607-36259609	insertion	intergenic_variant	MODIFIER	-	-
1-36284152	1:36284150-36284188	deletion	intergenic_variant	MODIFIER	-	-
1-36323258	1:36323256-36323258	insertion	intergenic_variant	MODIFIER	-	-
1-36382244	1:36382242-36382244	insertion	intergenic_variant	MODIFIER	-	-
1-36384327	1:36384325-36384327	insertion	intergenic_variant	MODIFIER	-	-
1-36385550	1:36385548-36385809	deletion	intergenic_variant	MODIFIER	-	-
1-36386433	1:36386431-36386433	insertion	intergenic_variant	MODIFIER	-	-
1-36388670	1:36388668-36388670	insertion	intergenic_variant	MODIFIER	-	-
1-36389044	1:36389042-36389084	deletion	intergenic_variant	MODIFIER	-	-
1-36405535	1:36405533-36405663	deletion	intergenic_variant	MODIFIER	-	-
1-36547508	1:36547506-36547508	insertion	intergenic_variant	MODIFIER	-	-
1-36572652	1:36572650-36573880	deletion	intergenic_variant	MODIFIER	-	-
1-36598421	1:36598419-36598508	deletion	intergenic_variant	MODIFIER	-	-
1-36687358	1:36687356-36687410	deletion	intergenic_variant	MODIFIER	-	-
1-36694389	1:36694387-36694389	insertion	intergenic_variant	MODIFIER	-	-
1-36737032	1:36737030-36737032	insertion	intergenic_variant	MODIFIER	-	-
1-36743793	1:36743791-36743793	insertion	intergenic_variant	MODIFIER	-	-
1-36746099	1:36746097-36748076	deletion	intergenic_variant	MODIFIER	-	-
1-36789809	1:36789807-36790090	deletion	intergenic_variant	MODIFIER	-	-
1-36822196	1:36822194-36822196	insertion	intergenic_variant	MODIFIER	-	-
1-36890298	1:36890296-36891761	deletion	intergenic_variant	MODIFIER	-	-
1-37012013	1:37012011-37012050	deletion	intergenic_variant	MODIFIER	-	-
1-37041236	1:37041234-37041416	deletion	intergenic_variant	MODIFIER	-	-
1-37081203	1:37081201-37081431	deletion	intergenic_variant	MODIFIER	-	-
1-37177397	1:37177395-37177397	insertion	intron_variant,feature_elongation	MODIFIER	EPHA3	ENSBTAG00000006811
1-37199820	1:37199818-37199888	deletion	intron_variant,feature_truncation	MODIFIER	EPHA3	ENSBTAG00000006811
1-37219313	1:37219311-37219313	insertion	intron_variant,feature_elongation	MODIFIER	EPHA3	ENSBTAG00000006811
1-37223259	1:37223257-37223259	insertion	intron_variant,feature_elongation	MODIFIER	EPHA3	ENSBTAG00000006811
1-37236620	1:37236618-37236726	deletion	intron_variant,feature_truncation	MODIFIER	EPHA3	ENSBTAG00000006811
1-37237275	1:37237273-37237412	deletion	intron_variant,feature_truncation	MODIFIER	EPHA3	ENSBTAG00000006811
1-37280292	1:37280290-37280830	deletion	intron_variant,feature_truncation	MODIFIER	EPHA3	ENSBTAG00000006811
1-37302594	1:37302592-37302594	insertion	intron_variant,feature_elongation	MODIFIER	EPHA3	ENSBTAG00000006811
1-37302596	1:37302594-37302596	insertion	intron_variant,feature_elongation	MODIFIER	EPHA3	ENSBTAG00000006811
1-37302597	1:37302595-37302597	insertion	intron_variant,feature_elongation	MODIFIER	EPHA3	ENSBTAG00000006811
1-37406094	1:37406092-37406481	deletion	intron_variant,feature_truncation	MODIFIER	EPHA3	ENSBTAG00000006811
1-37446597	1:37446595-37446597	insertion	intron_variant,feature_elongation	MODIFIER	EPHA3	ENSBTAG00000006811
1-37458884	1:37458882-37458884	insertion	intron_variant,feature_elongation	MODIFIER	EPHA3	ENSBTAG00000006811
1-37463251	1:37463249-37463251	insertion	intron_variant,feature_elongation	MODIFIER	EPHA3	ENSBTAG00000006811
1-37469975	1:37469973-37469975	insertion	intron_variant,feature_elongation	MODIFIER	EPHA3	ENSBTAG00000006811
1-37612597	1:37612595-37613272	deletion	intergenic_variant	MODIFIER	-	-
1-37692181	1:37692179-37693241	deletion	intergenic_variant	MODIFIER	-	-
1-37957258	1:37957256-37958834	deletion	intergenic_variant	MODIFIER	-	-
1-38004350	1:38004348-38004476	deletion	intergenic_variant	MODIFIER	-	-
1-38148763	1:38148761-38148763	insertion	intergenic_variant	MODIFIER	-	-
1-38293109	1:38293107-38293109	insertion	intron_variant,feature_elongation	MODIFIER	ARL13B	ENSBTAG00000005155
1-38293109	1:38293107-38293109	insertion	intron_variant,feature_elongation	MODIFIER	ARL13B	ENSBTAG00000005155
1-38564280	1:38564278-38564339	deletion	intergenic_variant	MODIFIER	-	-
1-38572146	1:38572144-38572146	insertion	intergenic_variant	MODIFIER	-	-
1-38710672	1:38710670-38710672	insertion	intergenic_variant	MODIFIER	-	-
1-38745453	1:38745451-38745799	deletion	intergenic_variant	MODIFIER	-	-
1-38783695	1:38783693-38792078	deletion	intergenic_variant	MODIFIER	-	-
1-38833619	1:38833617-38834744	deletion	intergenic_variant	MODIFIER	-	-
1-38934124	1:38934122-38934434	deletion	intergenic_variant	MODIFIER	-	-
1-38939021	1:38939019-38939059	deletion	intergenic_variant	MODIFIER	-	-
1-38968205	1:38968203-38968205	insertion	intergenic_variant	MODIFIER	-	-
1-39007204	1:39007202-39007204	insertion	intergenic_variant	MODIFIER	-	-
1-39020055	1:39020053-39020055	insertion	intergenic_variant	MODIFIER	-	-
1-39021271	1:39021269-39021271	insertion	intergenic_variant	MODIFIER	-	-
1-39039179	1:39039177-39039264	deletion	intergenic_variant	MODIFIER	-	-
1-39169437	1:39169435-39169486	deletion	intergenic_variant	MODIFIER	-	-
1-39186785	1:39186783-39186911	deletion	intergenic_variant	MODIFIER	-	-
1-39220327	1:39220325-39220416	deletion	intergenic_variant	MODIFIER	-	-
1-39508662	1:39508660-39508697	deletion	intergenic_variant	MODIFIER	-	-
1-39612967	1:39612965-39612967	insertion	intergenic_variant	MODIFIER	-	-
1-39857495	1:39857493-39857495	insertion	intergenic_variant	MODIFIER	-	-
1-40678922	1:40678920-40678922	insertion	intergenic_variant	MODIFIER	-	-
1-40693291	1:40693289-40693291	insertion	intergenic_variant	MODIFIER	-	-
1-40979033	1:40979031-40979033	insertion	intron_variant,feature_elongation	MODIFIER	-	ENSBTAG00000050258
1-41009193	1:41009191-41009193	insertion	intron_variant,feature_elongation	MODIFIER	-	ENSBTAG00000050258
1-41053174	1:41053172-41053214	deletion	intron_variant,feature_truncation	MODIFIER	-	ENSBTAG00000050258
1-41104551	1:41104549-41104551	insertion	intron_variant,feature_elongation	MODIFIER	-	ENSBTAG00000050258
1-41121172	1:41121170-41121208	deletion	intron_variant,feature_truncation	MODIFIER	-	ENSBTAG00000050258
1-41143979	1:41143977-41143979	insertion	intron_variant,feature_elongation	MODIFIER	-	ENSBTAG00000050258
1-41187329	1:41187327-41187363	deletion	downstream_gene_variant	MODIFIER	-	ENSBTAG00000050258
1-41199230	1:41199228-41199316	deletion	intergenic_variant	MODIFIER	-	-
1-41251850	1:41251848-41251901	deletion	intergenic_variant	MODIFIER	-	-
1-41262815	1:41262813-41262961	deletion	intergenic_variant	MODIFIER	-	-
1-41367472	1:41367470-41367472	insertion	intergenic_variant	MODIFIER	-	-
1-41512361	1:41512359-41512361	insertion	intron_variant,feature_elongation	MODIFIER	EPHA6	ENSBTAG00000044111
1-41512361	1:41512359-41512361	insertion	intron_variant,feature_elongation	MODIFIER	EPHA6	ENSBTAG00000044111
1-41512361	1:41512359-41512361	insertion	intron_variant,feature_elongation	MODIFIER	EPHA6	ENSBTAG00000044111
1-41527154	1:41527152-41527154	insertion	intron_variant,feature_elongation	MODIFIER	EPHA6	ENSBTAG00000044111
1-41527154	1:41527152-41527154	insertion	intron_variant,feature_elongation	MODIFIER	EPHA6	ENSBTAG00000044111
1-41527154	1:41527152-41527154	insertion	intron_variant,feature_elongation	MODIFIER	EPHA6	ENSBTAG00000044111
1-41574949	1:41574947-41575052	deletion	intron_variant,feature_truncation	MODIFIER	EPHA6	ENSBTAG00000044111
1-41574949	1:41574947-41575052	deletion	intron_variant,feature_truncation	MODIFIER	EPHA6	ENSBTAG00000044111
1-41574949	1:41574947-41575052	deletion	intron_variant,feature_truncation	MODIFIER	EPHA6	ENSBTAG00000044111
1-41588296	1:41588294-41588331	deletion	intron_variant,feature_truncation	MODIFIER	EPHA6	ENSBTAG00000044111
1-41588296	1:41588294-41588331	deletion	intron_variant,feature_truncation	MODIFIER	EPHA6	ENSBTAG00000044111
1-41588296	1:41588294-41588331	deletion	intron_variant,feature_truncation	MODIFIER	EPHA6	ENSBTAG00000044111
1-41618371	1:41618369-41618371	insertion	intron_variant,feature_elongation	MODIFIER	EPHA6	ENSBTAG00000044111
1-41618371	1:41618369-41618371	insertion	intron_variant,feature_elongation	MODIFIER	EPHA6	ENSBTAG00000044111
1-41618371	1:41618369-41618371	insertion	intron_variant,feature_elongation	MODIFIER	EPHA6	ENSBTAG00000044111
1-41633315	1:41633313-41633393	deletion	intron_variant,feature_truncation	MODIFIER	EPHA6	ENSBTAG00000044111
1-41633315	1:41633313-41633393	deletion	intron_variant,feature_truncation	MODIFIER	EPHA6	ENSBTAG00000044111
1-41633315	1:41633313-41633393	deletion	intron_variant,feature_truncation	MODIFIER	EPHA6	ENSBTAG00000044111
1-41676614	1:41676612-41676614	insertion	intron_variant,feature_elongation	MODIFIER	EPHA6	ENSBTAG00000044111
1-41676614	1:41676612-41676614	insertion	intron_variant,feature_elongation	MODIFIER	EPHA6	ENSBTAG00000044111
1-41676614	1:41676612-41676614	insertion	intron_variant,feature_elongation	MODIFIER	EPHA6	ENSBTAG00000044111
1-41688206	1:41688204-41688206	insertion	intron_variant,feature_elongation	MODIFIER	EPHA6	ENSBTAG00000044111
1-41688206	1:41688204-41688206	insertion	intron_variant,feature_elongation	MODIFIER	EPHA6	ENSBTAG00000044111
1-41688206	1:41688204-41688206	insertion	intron_variant,feature_elongation	MODIFIER	EPHA6	ENSBTAG00000044111
1-41688206	1:41688204-41688206	insertion	intron_variant,feature_elongation	MODIFIER	EPHA6	ENSBTAG00000044111
1-41702777	1:41702775-41702777	insertion	intron_variant,feature_elongation	MODIFIER	EPHA6	ENSBTAG00000044111
1-41702777	1:41702775-41702777	insertion	intron_variant,feature_elongation	MODIFIER	EPHA6	ENSBTAG00000044111
1-41702777	1:41702775-41702777	insertion	intron_variant,feature_elongation	MODIFIER	EPHA6	ENSBTAG00000044111
1-41702777	1:41702775-41702777	insertion	intron_variant,feature_elongation	MODIFIER	EPHA6	ENSBTAG00000044111
1-41715022	1:41715020-41715513	deletion	intron_variant,feature_truncation	MODIFIER	EPHA6	ENSBTAG00000044111
1-41715022	1:41715020-41715513	deletion	intron_variant,feature_truncation	MODIFIER	EPHA6	ENSBTAG00000044111
1-41715022	1:41715020-41715513	deletion	intron_variant,feature_truncation	MODIFIER	EPHA6	ENSBTAG00000044111
1-41715022	1:41715020-41715513	deletion	intron_variant,feature_truncation	MODIFIER	EPHA6	ENSBTAG00000044111
1-41747734	1:41747732-41747783	deletion	intron_variant,feature_truncation	MODIFIER	EPHA6	ENSBTAG00000044111
1-41747734	1:41747732-41747783	deletion	intron_variant,feature_truncation	MODIFIER	EPHA6	ENSBTAG00000044111
1-41747734	1:41747732-41747783	deletion	intron_variant,feature_truncation	MODIFIER	EPHA6	ENSBTAG00000044111
1-41747734	1:41747732-41747783	deletion	intron_variant,feature_truncation	MODIFIER	EPHA6	ENSBTAG00000044111
1-41765389	1:41765387-41767374	deletion	intron_variant,feature_truncation	MODIFIER	EPHA6	ENSBTAG00000044111
1-41765389	1:41765387-41767374	deletion	intron_variant,feature_truncation	MODIFIER	EPHA6	ENSBTAG00000044111
1-41765389	1:41765387-41767374	deletion	intron_variant,feature_truncation	MODIFIER	EPHA6	ENSBTAG00000044111
1-41765389	1:41765387-41767374	deletion	intron_variant,feature_truncation	MODIFIER	EPHA6	ENSBTAG00000044111
1-41773340	1:41773338-41779640	deletion	intron_variant,feature_truncation	MODIFIER	EPHA6	ENSBTAG00000044111
1-41773340	1:41773338-41779640	deletion	intron_variant,feature_truncation	MODIFIER	EPHA6	ENSBTAG00000044111
1-41773340	1:41773338-41779640	deletion	intron_variant,feature_truncation	MODIFIER	EPHA6	ENSBTAG00000044111
1-41773340	1:41773338-41779640	deletion	intron_variant,feature_truncation	MODIFIER	EPHA6	ENSBTAG00000044111
1-41820811	1:41820809-41820920	deletion	intron_variant,feature_truncation	MODIFIER	EPHA6	ENSBTAG00000044111
1-41820811	1:41820809-41820920	deletion	intron_variant,feature_truncation	MODIFIER	EPHA6	ENSBTAG00000044111
1-41820811	1:41820809-41820920	deletion	intron_variant,feature_truncation	MODIFIER	EPHA6	ENSBTAG00000044111
1-41820811	1:41820809-41820920	deletion	intron_variant,feature_truncation	MODIFIER	EPHA6	ENSBTAG00000044111
1-41974878	1:41974876-41974878	insertion	intron_variant,feature_elongation	MODIFIER	EPHA6	ENSBTAG00000044111
1-41974878	1:41974876-41974878	insertion	intron_variant,feature_elongation	MODIFIER	EPHA6	ENSBTAG00000044111
1-41974878	1:41974876-41974878	insertion	intron_variant,feature_elongation	MODIFIER	EPHA6	ENSBTAG00000044111
1-41974878	1:41974876-41974878	insertion	intron_variant,feature_elongation	MODIFIER	EPHA6	ENSBTAG00000044111
1-41974928	1:41974926-41974928	insertion	intron_variant,feature_elongation	MODIFIER	EPHA6	ENSBTAG00000044111
1-41974928	1:41974926-41974928	insertion	intron_variant,feature_elongation	MODIFIER	EPHA6	ENSBTAG00000044111
1-41974928	1:41974926-41974928	insertion	intron_variant,feature_elongation	MODIFIER	EPHA6	ENSBTAG00000044111
1-41974928	1:41974926-41974928	insertion	intron_variant,feature_elongation	MODIFIER	EPHA6	ENSBTAG00000044111
1-42176812	1:42176810-42176987	deletion	intron_variant,feature_truncation	MODIFIER	CRYBG3	ENSBTAG00000047147
1-42176812	1:42176810-42176987	deletion	intron_variant,feature_truncation	MODIFIER	CRYBG3	ENSBTAG00000047147
1-42176812	1:42176810-42176987	deletion	intron_variant,feature_truncation	MODIFIER	CRYBG3	ENSBTAG00000047147
1-42323756	1:42323754-42323794	deletion	upstream_gene_variant	MODIFIER	OR5AC31	ENSBTAG00000048630
1-42325301	1:42325299-42326674	deletion	upstream_gene_variant	MODIFIER	OR5AC31	ENSBTAG00000048630
1-42359697	1:42359695-42359697	insertion	intergenic_variant	MODIFIER	-	-
1-42701612	1:42701610-42704034	deletion	intergenic_variant	MODIFIER	-	-
1-42961274	1:42961272-42961274	insertion	intergenic_variant	MODIFIER	-	-
1-43005812	1:43005810-43005812	insertion	intergenic_variant	MODIFIER	-	-
1-43053685	1:43053683-43053726	deletion	intron_variant,feature_truncation	MODIFIER	ST3GAL6	ENSBTAG00000004471
1-43124246	1:43124244-43124537	deletion	intron_variant,feature_truncation	MODIFIER	DCBLD2	ENSBTAG00000014889
1-43177481	1:43177479-43177640	deletion	intron_variant,feature_truncation	MODIFIER	DCBLD2	ENSBTAG00000014889
1-43179310	1:43179308-43180071	deletion	intron_variant,feature_truncation	MODIFIER	DCBLD2	ENSBTAG00000014889
1-43249601	1:43249599-43249645	deletion	intergenic_variant	MODIFIER	-	-
1-43353550	1:43353548-43353550	insertion	intergenic_variant	MODIFIER	-	-
1-43366844	1:43366842-43366844	insertion	intergenic_variant	MODIFIER	-	-
1-43395137	1:43395135-43395137	insertion	intergenic_variant	MODIFIER	-	-
1-43416192	1:43416190-43416299	deletion	intergenic_variant	MODIFIER	-	-
1-43421506	1:43421504-43421663	deletion	intergenic_variant	MODIFIER	-	-
1-43452353	1:43452351-43452353	insertion	intergenic_variant	MODIFIER	-	-
1-43459754	1:43459752-43459754	insertion	intergenic_variant	MODIFIER	-	-
1-43486883	1:43486881-43486989	deletion	intergenic_variant	MODIFIER	-	-
1-43527188	1:43527186-43527324	deletion	intergenic_variant	MODIFIER	-	-
1-43575184	1:43575182-43575184	insertion	intergenic_variant	MODIFIER	-	-
1-43626961	1:43626959-43627615	deletion	intergenic_variant	MODIFIER	-	-
1-43628178	1:43628176-43634718	deletion	intergenic_variant	MODIFIER	-	-
1-43720828	1:43720826-43722875	deletion	intergenic_variant	MODIFIER	-	-
1-43876366	1:43876364-43876899	deletion	intergenic_variant	MODIFIER	-	-
1-44269851	1:44269849-44269851	insertion	intron_variant,feature_elongation	MODIFIER	CMSS1	ENSBTAG00000013663
1-44269851	1:44269849-44269851	insertion	intron_variant,feature_elongation	MODIFIER	FILIP1L	ENSBTAG00000013664
1-44280422	1:44280420-44280422	insertion	intron_variant,feature_elongation	MODIFIER	CMSS1	ENSBTAG00000013663
1-44280422	1:44280420-44280422	insertion	intron_variant,feature_elongation	MODIFIER	FILIP1L	ENSBTAG00000013664
1-44405293	1:44405291-44406662	deletion	intron_variant,feature_truncation	MODIFIER	CMSS1	ENSBTAG00000013663
1-44405293	1:44405291-44406662	deletion	upstream_gene_variant	MODIFIER	FILIP1L	ENSBTAG00000013664
1-44405293	1:44405291-44406662	deletion	intron_variant,feature_truncation	MODIFIER	CMSS1	ENSBTAG00000013663
1-44495166	1:44495164-44495166	insertion	intron_variant,feature_elongation	MODIFIER	TMEM30C	ENSBTAG00000013667
1-44495166	1:44495164-44495166	insertion	intron_variant,feature_elongation	MODIFIER	TMEM30C	ENSBTAG00000013667
1-44518859	1:44518857-44518859	insertion	intergenic_variant	MODIFIER	-	-
1-44568138	1:44568136-44568138	insertion	intron_variant,feature_elongation	MODIFIER	TBC1D23	ENSBTAG00000015010
1-44571564	1:44571562-44571564	insertion	intron_variant,feature_elongation	MODIFIER	TBC1D23	ENSBTAG00000015010
1-44578844	1:44578842-44579087	deletion	intron_variant,feature_truncation	MODIFIER	TBC1D23	ENSBTAG00000015010
1-44735689	1:44735687-44735975	deletion	intergenic_variant	MODIFIER	-	-
1-44841421	1:44841419-44841421	insertion	intron_variant,feature_elongation	MODIFIER	-	ENSBTAG00000013321
1-44887486	1:44887484-44887486	insertion	intergenic_variant	MODIFIER	-	-
1-44960118	1:44960116-44961527	deletion	intron_variant,feature_truncation	MODIFIER	TMEM45A	ENSBTAG00000004459
1-44960118	1:44960116-44961527	deletion	intron_variant,feature_truncation	MODIFIER	TMEM45A	ENSBTAG00000004459
1-45092680	1:45092678-45092719	deletion	intron_variant,feature_truncation	MODIFIER	ADGRG7	ENSBTAG00000012140
1-45127004	1:45127002-45127769	deletion	intron_variant,feature_truncation	MODIFIER	ADGRG7	ENSBTAG00000012140
1-45352325	1:45352323-45352719	deletion	intron_variant,feature_truncation	MODIFIER	-	ENSBTAG00000026836
1-45352325	1:45352323-45352719	deletion	intron_variant,feature_truncation	MODIFIER	-	ENSBTAG00000026836
1-45352325	1:45352323-45352719	deletion	intron_variant,feature_truncation	MODIFIER	-	ENSBTAG00000026836
1-45352325	1:45352323-45352719	deletion	intron_variant,feature_truncation	MODIFIER	-	ENSBTAG00000026836
1-45352325	1:45352323-45352719	deletion	intron_variant,feature_truncation	MODIFIER	-	ENSBTAG00000026836
1-45352325	1:45352323-45352719	deletion	intron_variant,feature_truncation	MODIFIER	-	ENSBTAG00000026836
1-45514819	1:45514817-45514819	insertion	intergenic_variant	MODIFIER	-	-
1-45548191	1:45548189-45548191	insertion	intergenic_variant	MODIFIER	-	-
1-45646952	1:45646950-45648252	deletion	intergenic_variant	MODIFIER	-	-
1-45667679	1:45667677-45667716	deletion	intergenic_variant	MODIFIER	-	-
1-45736992	1:45736990-45737041	deletion	intergenic_variant	MODIFIER	-	-
1-45755134	1:45755132-45755134	insertion	intron_variant,feature_elongation	MODIFIER	IMPG2	ENSBTAG00000015662
1-45755135	1:45755133-45755135	insertion	intron_variant,feature_elongation	MODIFIER	IMPG2	ENSBTAG00000015662
1-45760184	1:45760182-45760184	insertion	intron_variant,feature_elongation	MODIFIER	IMPG2	ENSBTAG00000015662
1-45825305	1:45825303-45825305	insertion	intron_variant,feature_elongation	MODIFIER	SENP7	ENSBTAG00000016932
1-45825305	1:45825303-45825305	insertion	intron_variant,feature_elongation	MODIFIER	SENP7	ENSBTAG00000016932
1-45825305	1:45825303-45825305	insertion	intron_variant,feature_elongation	MODIFIER	SENP7	ENSBTAG00000016932
1-45825305	1:45825303-45825305	insertion	intron_variant,feature_elongation	MODIFIER	SENP7	ENSBTAG00000016932
1-45855278	1:45855276-45855278	insertion	intron_variant,feature_elongation	MODIFIER	SENP7	ENSBTAG00000016932
1-45855278	1:45855276-45855278	insertion	intron_variant,feature_elongation	MODIFIER	SENP7	ENSBTAG00000016932
1-45855278	1:45855276-45855278	insertion	intron_variant,feature_elongation	MODIFIER	SENP7	ENSBTAG00000016932
1-45855278	1:45855276-45855278	insertion	intron_variant,feature_elongation	MODIFIER	SENP7	ENSBTAG00000016932
1-45863373	1:45863371-45863485	deletion	intron_variant,feature_truncation	MODIFIER	SENP7	ENSBTAG00000016932
1-45863373	1:45863371-45863485	deletion	intron_variant,feature_truncation	MODIFIER	SENP7	ENSBTAG00000016932
1-45863373	1:45863371-45863485	deletion	intron_variant,feature_truncation	MODIFIER	SENP7	ENSBTAG00000016932
1-45863373	1:45863371-45863485	deletion	intron_variant,feature_truncation	MODIFIER	SENP7	ENSBTAG00000016932
1-46022573	1:46022571-46022573	insertion	intergenic_variant	MODIFIER	-	-
1-46123666	1:46123664-46123666	insertion	intron_variant,feature_elongation	MODIFIER	NXPE3	ENSBTAG00000013465
1-46206443	1:46206441-46206443	insertion	downstream_gene_variant	MODIFIER	U6	ENSBTAG00000045162
1-46282330	1:46282328-46282330	insertion	intron_variant,non_coding_transcript_variant,feature_elongation	MODIFIER	-	ENSBTAG00000054676
1-46498208	1:46498206-46498746	deletion	intergenic_variant	MODIFIER	-	-
1-46539147	1:46539145-46539414	deletion	intergenic_variant	MODIFIER	-	-
1-46646677	1:46646675-46646677	insertion	intergenic_variant	MODIFIER	-	-
1-46689093	1:46689091-46689093	insertion	intergenic_variant	MODIFIER	-	-
1-46783015	1:46783013-46783220	deletion	intergenic_variant	MODIFIER	-	-
1-46821432	1:46821430-46821432	insertion	intergenic_variant	MODIFIER	-	-
1-46821434	1:46821432-46821434	insertion	intergenic_variant	MODIFIER	-	-
1-46931889	1:46931887-46931889	insertion	intron_variant,feature_elongation	MODIFIER	ZPLD1	ENSBTAG00000003666
1-46955687	1:46955685-46955721	deletion	intergenic_variant	MODIFIER	-	-
1-47006924	1:47006922-47006924	insertion	intergenic_variant	MODIFIER	-	-
1-47006926	1:47006924-47006926	insertion	intergenic_variant	MODIFIER	-	-
1-47006926	1:47006924-47006926	insertion	intergenic_variant	MODIFIER	-	-
1-47171790	1:47171788-47171790	insertion	intergenic_variant	MODIFIER	-	-
1-47192252	1:47192250-47193885	deletion	intergenic_variant	MODIFIER	-	-
1-47281796	1:47281794-47281796	insertion	intergenic_variant	MODIFIER	-	-
1-47344684	1:47344682-47344859	deletion	intergenic_variant	MODIFIER	-	-
1-47407772	1:47407770-47409331	deletion	intergenic_variant	MODIFIER	-	-
1-47417769	1:47417767-47417769	insertion	intergenic_variant	MODIFIER	-	-
1-47443443	1:47443441-47443443	insertion	intergenic_variant	MODIFIER	-	-
1-47461015	1:47461013-47461715	deletion	intergenic_variant	MODIFIER	-	-
1-47507061	1:47507059-47507061	insertion	intergenic_variant	MODIFIER	-	-
1-47557169	1:47557167-47557205	deletion	intergenic_variant	MODIFIER	-	-
1-47573485	1:47573483-47573485	insertion	intergenic_variant	MODIFIER	-	-
1-47573486	1:47573484-47573486	insertion	intergenic_variant	MODIFIER	-	-
1-47719236	1:47719234-47719236	insertion	intergenic_variant	MODIFIER	-	-
1-47915187	1:47915185-47915229	deletion	intergenic_variant	MODIFIER	-	-
1-47952902	1:47952900-47952902	insertion	intergenic_variant	MODIFIER	-	-
1-49060727	1:49060725-49060727	insertion	intergenic_variant	MODIFIER	-	-
1-49060732	1:49060730-49060732	insertion	intergenic_variant	MODIFIER	-	-
1-49078528	1:49078526-49078528	insertion	intergenic_variant	MODIFIER	-	-
1-49102006	1:49102004-49102275	deletion	intergenic_variant	MODIFIER	-	-
1-49190983	1:49190981-49190983	insertion	intergenic_variant	MODIFIER	-	-
1-49222637	1:49222635-49222708	deletion	intergenic_variant	MODIFIER	-	-
1-49274369	1:49274367-49274369	insertion	intergenic_variant	MODIFIER	-	-
1-49456527	1:49456525-49456563	deletion	intergenic_variant	MODIFIER	-	-
1-49481559	1:49481557-49482838	deletion	intergenic_variant	MODIFIER	-	-
1-49584791	1:49584789-49584832	deletion	intergenic_variant	MODIFIER	-	-
1-49585384	1:49585382-49585420	deletion	intergenic_variant	MODIFIER	-	-
1-49815384	1:49815382-49815384	insertion	intergenic_variant	MODIFIER	-	-
1-49926391	1:49926389-49926391	insertion	upstream_gene_variant	MODIFIER	ALCAM	ENSBTAG00000000088
1-49926391	1:49926389-49926391	insertion	upstream_gene_variant	MODIFIER	ALCAM	ENSBTAG00000000088
1-50009541	1:50009539-50009541	insertion	intron_variant,feature_elongation	MODIFIER	ALCAM	ENSBTAG00000000088
1-50009541	1:50009539-50009541	insertion	intron_variant,feature_elongation	MODIFIER	ALCAM	ENSBTAG00000000088
1-50107586	1:50107584-50107586	insertion	intron_variant,feature_elongation	MODIFIER	ALCAM	ENSBTAG00000000088
1-50107586	1:50107584-50107586	insertion	intron_variant,feature_elongation	MODIFIER	ALCAM	ENSBTAG00000000088
1-50132184	1:50132182-50132235	deletion	intron_variant,feature_truncation	MODIFIER	ALCAM	ENSBTAG00000000088
1-50132184	1:50132182-50132235	deletion	intron_variant,feature_truncation	MODIFIER	ALCAM	ENSBTAG00000000088
1-50185948	1:50185946-50185948	insertion	intergenic_variant	MODIFIER	-	-
1-50254864	1:50254862-50254864	insertion	downstream_gene_variant	MODIFIER	CBLB	ENSBTAG00000013057
1-50254864	1:50254862-50254864	insertion	downstream_gene_variant	MODIFIER	CBLB	ENSBTAG00000013057
1-50254864	1:50254862-50254864	insertion	downstream_gene_variant	MODIFIER	CBLB	ENSBTAG00000013057
1-50254864	1:50254862-50254864	insertion	downstream_gene_variant	MODIFIER	CBLB	ENSBTAG00000013057
1-50254864	1:50254862-50254864	insertion	downstream_gene_variant	MODIFIER	CBLB	ENSBTAG00000013057
1-50283053	1:50283051-50283053	insertion	intron_variant,feature_elongation	MODIFIER	CBLB	ENSBTAG00000013057
1-50283053	1:50283051-50283053	insertion	intron_variant,feature_elongation	MODIFIER	CBLB	ENSBTAG00000013057
1-50283053	1:50283051-50283053	insertion	intron_variant,feature_elongation	MODIFIER	CBLB	ENSBTAG00000013057
1-50283053	1:50283051-50283053	insertion	intron_variant,feature_elongation	MODIFIER	CBLB	ENSBTAG00000013057
1-50283053	1:50283051-50283053	insertion	intron_variant,feature_elongation	MODIFIER	CBLB	ENSBTAG00000013057
1-50283053	1:50283051-50283053	insertion	intron_variant,feature_elongation	MODIFIER	CBLB	ENSBTAG00000013057
1-50283053	1:50283051-50283053	insertion	intron_variant,feature_elongation	MODIFIER	CBLB	ENSBTAG00000013057
1-50309487	1:50309485-50309526	deletion	intron_variant,feature_truncation	MODIFIER	CBLB	ENSBTAG00000013057
1-50309487	1:50309485-50309526	deletion	intron_variant,feature_truncation	MODIFIER	CBLB	ENSBTAG00000013057
1-50309487	1:50309485-50309526	deletion	intron_variant,feature_truncation	MODIFIER	CBLB	ENSBTAG00000013057
1-50309487	1:50309485-50309526	deletion	intron_variant,feature_truncation	MODIFIER	CBLB	ENSBTAG00000013057
1-50309487	1:50309485-50309526	deletion	intron_variant,feature_truncation	MODIFIER	CBLB	ENSBTAG00000013057
1-50309487	1:50309485-50309526	deletion	downstream_gene_variant	MODIFIER	CBLB	ENSBTAG00000013057
1-50309487	1:50309485-50309526	deletion	intron_variant,feature_truncation	MODIFIER	CBLB	ENSBTAG00000013057
1-50309487	1:50309485-50309526	deletion	intron_variant,feature_truncation	MODIFIER	CBLB	ENSBTAG00000013057
1-50332210	1:50332208-50332568	deletion	intron_variant,feature_truncation	MODIFIER	CBLB	ENSBTAG00000013057
1-50332210	1:50332208-50332568	deletion	intron_variant,feature_truncation	MODIFIER	CBLB	ENSBTAG00000013057
1-50332210	1:50332208-50332568	deletion	intron_variant,feature_truncation	MODIFIER	CBLB	ENSBTAG00000013057
1-50332210	1:50332208-50332568	deletion	intron_variant,feature_truncation	MODIFIER	CBLB	ENSBTAG00000013057
1-50332210	1:50332208-50332568	deletion	intron_variant,feature_truncation	MODIFIER	CBLB	ENSBTAG00000013057
1-50332210	1:50332208-50332568	deletion	intron_variant,feature_truncation	MODIFIER	CBLB	ENSBTAG00000013057
1-50332210	1:50332208-50332568	deletion	intron_variant,feature_truncation	MODIFIER	CBLB	ENSBTAG00000013057
1-50332210	1:50332208-50332568	deletion	intron_variant,feature_truncation	MODIFIER	CBLB	ENSBTAG00000013057
1-50792069	1:50792067-50792069	insertion	intergenic_variant	MODIFIER	-	-
1-51063334	1:51063332-51063334	insertion	intergenic_variant	MODIFIER	-	-
1-51113284	1:51113282-51113284	insertion	intergenic_variant	MODIFIER	-	-
1-51121889	1:51121887-51121889	insertion	intergenic_variant	MODIFIER	-	-
1-51130975	1:51130973-51131117	deletion	intergenic_variant	MODIFIER	-	-
1-51408996	1:51408994-51410499	deletion	intergenic_variant	MODIFIER	-	-
1-51443940	1:51443938-51444379	deletion	intergenic_variant	MODIFIER	-	-
1-51456037	1:51456035-51456466	deletion	intergenic_variant	MODIFIER	-	-
1-51483637	1:51483635-51484934	deletion	intergenic_variant	MODIFIER	-	-
1-51559402	1:51559400-51559486	deletion	intergenic_variant	MODIFIER	-	-
1-51686306	1:51686304-51686490	deletion	intergenic_variant	MODIFIER	-	-
1-51724364	1:51724362-51724364	insertion	intergenic_variant	MODIFIER	-	-
1-51724458	1:51724456-51724498	deletion	intergenic_variant	MODIFIER	-	-
1-51828551	1:51828549-51829673	deletion	intergenic_variant	MODIFIER	-	-
1-51850695	1:51850693-51850761	deletion	intergenic_variant	MODIFIER	-	-
1-51972990	1:51972988-51974822	deletion	intergenic_variant	MODIFIER	-	-
1-51989410	1:51989408-51989449	deletion	intergenic_variant	MODIFIER	-	-
1-52434515	1:52434513-52434515	insertion	downstream_gene_variant	MODIFIER	BBX	ENSBTAG00000006893
1-52434515	1:52434513-52434515	insertion	downstream_gene_variant	MODIFIER	BBX	ENSBTAG00000006893
1-52766432	1:52766430-52766432	insertion	upstream_gene_variant	MODIFIER	CD47	ENSBTAG00000003585
1-52766432	1:52766430-52766432	insertion	intron_variant,feature_elongation	MODIFIER	CD47	ENSBTAG00000003585
1-52766432	1:52766430-52766432	insertion	intron_variant,feature_elongation	MODIFIER	CD47	ENSBTAG00000003585
1-52766432	1:52766430-52766432	insertion	intron_variant,feature_elongation	MODIFIER	CD47	ENSBTAG00000003585
1-52766432	1:52766430-52766432	insertion	intron_variant,feature_elongation	MODIFIER	CD47	ENSBTAG00000003585
1-52766432	1:52766430-52766432	insertion	intron_variant,feature_elongation	MODIFIER	CD47	ENSBTAG00000003585
1-52809927	1:52809925-52809927	insertion	intergenic_variant	MODIFIER	-	-
1-52842393	1:52842391-52843712	deletion	intergenic_variant	MODIFIER	-	-
1-52865205	1:52865203-52865332	deletion	intergenic_variant	MODIFIER	-	-
1-53322567	1:53322565-53322754	deletion	intron_variant,feature_truncation	MODIFIER	CIP2A	ENSBTAG00000017140
1-53334643	1:53334641-53334967	deletion	intron_variant,feature_truncation	MODIFIER	CIP2A	ENSBTAG00000017140
1-53361618	1:53361616-53361618	insertion	intron_variant,feature_elongation	MODIFIER	DZIP3	ENSBTAG00000006158
1-53395579	1:53395577-53395613	deletion	intron_variant,feature_truncation	MODIFIER	DZIP3	ENSBTAG00000006158
1-53470625	1:53470623-53470625	insertion	downstream_gene_variant	MODIFIER	DZIP3	ENSBTAG00000006158
1-53526389	1:53526387-53528662	deletion	intergenic_variant	MODIFIER	-	-
1-53529510	1:53529508-53530146	deletion	intergenic_variant	MODIFIER	-	-
1-53557543	1:53557541-53557578	deletion	upstream_gene_variant	MODIFIER	-	ENSBTAG00000049130
1-53585138	1:53585136-53585138	insertion	intron_variant,feature_elongation	MODIFIER	TRAT1	ENSBTAG00000049108
1-53608566	1:53608564-53608784	deletion	intron_variant,feature_truncation	MODIFIER	TRAT1	ENSBTAG00000049108
1-53757029	1:53757027-53758266	deletion	intergenic_variant	MODIFIER	-	-
1-53772259	1:53772257-53772259	insertion	intergenic_variant	MODIFIER	-	-
1-53772843	1:53772841-53772886	deletion	intergenic_variant	MODIFIER	-	-
1-53823781	1:53823779-53823854	deletion	intergenic_variant	MODIFIER	-	-
1-53833170	1:53833168-53833170	insertion	intergenic_variant	MODIFIER	-	-
1-53954707	1:53954705-53956001	deletion	intergenic_variant	MODIFIER	-	-
1-54226911	1:54226909-54227698	deletion	transcript_ablation	HIGH	-	ENSBTAG00000022275
1-54373458	1:54373456-54373508	deletion	intergenic_variant	MODIFIER	-	-
1-54498820	1:54498818-54499012	deletion	intergenic_variant	MODIFIER	-	-
1-54598205	1:54598203-54598351	deletion	intergenic_variant	MODIFIER	-	-
1-54627835	1:54627833-54627835	insertion	intergenic_variant	MODIFIER	-	-
1-54789104	1:54789102-54789104	insertion	intergenic_variant	MODIFIER	-	-
1-54804228	1:54804226-54804228	insertion	intergenic_variant	MODIFIER	-	-
1-54840523	1:54840521-54840523	insertion	intergenic_variant	MODIFIER	-	-
1-54950977	1:54950975-54950977	insertion	intergenic_variant	MODIFIER	-	-
1-54962129	1:54962127-54962129	insertion	intergenic_variant	MODIFIER	-	-
1-54982744	1:54982742-54982956	deletion	intergenic_variant	MODIFIER	-	-
1-55002904	1:55002902-55002904	insertion	intergenic_variant	MODIFIER	-	-
1-55016309	1:55016307-55019157	deletion	intergenic_variant	MODIFIER	-	-
1-55020266	1:55020264-55020266	insertion	intergenic_variant	MODIFIER	-	-
1-55024945	1:55024943-55024945	insertion	intergenic_variant	MODIFIER	-	-
1-55103917	1:55103915-55112468	deletion	intergenic_variant	MODIFIER	-	-
1-55114430	1:55114428-55114430	insertion	intergenic_variant	MODIFIER	-	-
1-55146664	1:55146662-55149015	deletion	intergenic_variant	MODIFIER	-	-
1-55164676	1:55164674-55164676	insertion	intergenic_variant	MODIFIER	-	-
1-55165864	1:55165862-55165864	insertion	intergenic_variant	MODIFIER	-	-
1-55167709	1:55167707-55167836	deletion	intergenic_variant	MODIFIER	-	-
1-55185832	1:55185830-55186051	deletion	intergenic_variant	MODIFIER	-	-
1-55219692	1:55219690-55219985	deletion	upstream_gene_variant	MODIFIER	U6	ENSBTAG00000042390
1-55245325	1:55245323-55245325	insertion	intergenic_variant	MODIFIER	-	-
1-55282253	1:55282251-55282253	insertion	intergenic_variant	MODIFIER	-	-
1-55282260	1:55282258-55282260	insertion	intergenic_variant	MODIFIER	-	-
1-55317581	1:55317579-55317581	insertion	intergenic_variant	MODIFIER	-	-
1-55383122	1:55383120-55383372	deletion	intergenic_variant	MODIFIER	-	-
1-55426119	1:55426117-55426155	deletion	intergenic_variant	MODIFIER	-	-
1-55456854	1:55456852-55456854	insertion	upstream_gene_variant	MODIFIER	-	ENSBTAG00000033360
1-55461233	1:55461231-55461266	deletion	downstream_gene_variant	MODIFIER	-	ENSBTAG00000033360
1-55465837	1:55465835-55465837	insertion	intergenic_variant	MODIFIER	-	-
1-55510404	1:55510402-55510487	deletion	intergenic_variant	MODIFIER	-	-
1-55595052	1:55595050-55595052	insertion	intergenic_variant	MODIFIER	-	-
1-55630190	1:55630188-55631000	deletion	intergenic_variant	MODIFIER	-	-
1-55652273	1:55652271-55652273	insertion	intergenic_variant	MODIFIER	-	-
1-55786571	1:55786569-55786571	insertion	intergenic_variant	MODIFIER	-	-
1-55803024	1:55803022-55803198	deletion	intergenic_variant	MODIFIER	-	-
1-55806689	1:55806687-55806689	insertion	intergenic_variant	MODIFIER	-	-
1-55842588	1:55842586-55842633	deletion	intergenic_variant	MODIFIER	-	-
1-55903882	1:55903880-55903882	insertion	intron_variant,feature_elongation	MODIFIER	NECTIN3	ENSBTAG00000013769
1-55903882	1:55903880-55903882	insertion	intron_variant,feature_elongation	MODIFIER	NECTIN3	ENSBTAG00000013769
1-55903882	1:55903880-55903882	insertion	intron_variant,feature_elongation	MODIFIER	NECTIN3	ENSBTAG00000013769
1-56044058	1:56044056-56044058	insertion	intron_variant,feature_elongation	MODIFIER	NECTIN3	ENSBTAG00000013769
1-56094988	1:56094986-56095228	deletion	intergenic_variant	MODIFIER	-	-
1-56177688	1:56177686-56178305	deletion	intergenic_variant	MODIFIER	-	-
1-56207947	1:56207945-56207947	insertion	intergenic_variant	MODIFIER	-	-
1-56207947	1:56207945-56207947	insertion	intergenic_variant	MODIFIER	-	-
1-56364987	1:56364985-56365248	deletion	intron_variant,feature_truncation	MODIFIER	CD96	ENSBTAG00000014441
1-56475416	1:56475414-56475501	deletion	intron_variant,feature_truncation	MODIFIER	PLCXD2	ENSBTAG00000012646
1-56548318	1:56548316-56548318	insertion	intron_variant,feature_elongation	MODIFIER	PHLDB2	ENSBTAG00000001209
1-56548318	1:56548316-56548318	insertion	intron_variant,feature_elongation	MODIFIER	PHLDB2	ENSBTAG00000001209
1-56548318	1:56548316-56548318	insertion	intron_variant,feature_elongation	MODIFIER	PHLDB2	ENSBTAG00000001209
1-56548318	1:56548316-56548318	insertion	intron_variant,feature_elongation	MODIFIER	PHLDB2	ENSBTAG00000001209
1-56548318	1:56548316-56548318	insertion	intron_variant,feature_elongation	MODIFIER	PHLDB2	ENSBTAG00000001209
1-56604514	1:56604512-56604791	deletion	intron_variant,feature_truncation	MODIFIER	PHLDB2	ENSBTAG00000001209
1-56604514	1:56604512-56604791	deletion	intron_variant,feature_truncation	MODIFIER	PHLDB2	ENSBTAG00000001209
1-56604514	1:56604512-56604791	deletion	intron_variant,feature_truncation	MODIFIER	PHLDB2	ENSBTAG00000001209
1-56604514	1:56604512-56604791	deletion	intron_variant,feature_truncation	MODIFIER	PHLDB2	ENSBTAG00000001209
1-56604514	1:56604512-56604791	deletion	intron_variant,feature_truncation	MODIFIER	PHLDB2	ENSBTAG00000001209
1-56632659	1:56632657-56633485	deletion	upstream_gene_variant	MODIFIER	PHLDB2	ENSBTAG00000001209
1-56632659	1:56632657-56633485	deletion	intron_variant,feature_truncation	MODIFIER	PHLDB2	ENSBTAG00000001209
1-56632659	1:56632657-56633485	deletion	intron_variant,feature_truncation	MODIFIER	PHLDB2	ENSBTAG00000001209
1-56632659	1:56632657-56633485	deletion	intron_variant,feature_truncation	MODIFIER	PHLDB2	ENSBTAG00000001209
1-56632659	1:56632657-56633485	deletion	intron_variant,feature_truncation	MODIFIER	PHLDB2	ENSBTAG00000001209
1-56632659	1:56632657-56633485	deletion	intron_variant,feature_truncation	MODIFIER	PHLDB2	ENSBTAG00000001209
1-56649560	1:56649558-56649644	deletion	intron_variant,feature_truncation	MODIFIER	PHLDB2	ENSBTAG00000001209
1-56649560	1:56649558-56649644	deletion	intron_variant,feature_truncation	MODIFIER	PHLDB2	ENSBTAG00000001209
1-56649560	1:56649558-56649644	deletion	intron_variant,feature_truncation	MODIFIER	PHLDB2	ENSBTAG00000001209
1-56649560	1:56649558-56649644	deletion	intron_variant,feature_truncation	MODIFIER	PHLDB2	ENSBTAG00000001209
1-56649560	1:56649558-56649644	deletion	intron_variant,feature_truncation	MODIFIER	PHLDB2	ENSBTAG00000001209
1-56649560	1:56649558-56649644	deletion	intron_variant,feature_truncation	MODIFIER	PHLDB2	ENSBTAG00000001209
1-56967792	1:56967790-56968032	deletion	intron_variant,feature_truncation	MODIFIER	SLC9C1	ENSBTAG00000019332
1-56970756	1:56970754-56970756	insertion	intron_variant,feature_elongation	MODIFIER	SLC9C1	ENSBTAG00000019332
1-56977046	1:56977044-56978510	deletion	intron_variant,feature_truncation	MODIFIER	SLC9C1	ENSBTAG00000019332
1-56980372	1:56980370-56980372	insertion	intron_variant,feature_elongation	MODIFIER	SLC9C1	ENSBTAG00000019332
1-57049088	1:57049086-57049088	insertion	intron_variant,feature_elongation	MODIFIER	SLC9C1	ENSBTAG00000019332
1-57081371	1:57081369-57081371	insertion	intergenic_variant	MODIFIER	-	-
1-57220207	1:57220205-57220302	deletion	intergenic_variant	MODIFIER	-	-
1-57245500	1:57245498-57245500	insertion	intron_variant,feature_elongation	MODIFIER	BTLA	ENSBTAG00000011871
1-57329161	1:57329159-57329161	insertion	intron_variant,feature_elongation	MODIFIER	ATG3	ENSBTAG00000009084
1-57329161	1:57329159-57329161	insertion	intron_variant,feature_elongation	MODIFIER	ATG3	ENSBTAG00000009084
1-57468378	1:57468376-57468519	deletion	intron_variant,feature_truncation	MODIFIER	CCDC80	ENSBTAG00000010793
1-57487771	1:57487769-57487771	insertion	intergenic_variant	MODIFIER	-	-
1-57517099	1:57517097-57517373	deletion	intergenic_variant	MODIFIER	-	-
1-57526356	1:57526354-57526356	insertion	intergenic_variant	MODIFIER	-	-
1-57564523	1:57564521-57564705	deletion	intergenic_variant	MODIFIER	-	-
1-57571989	1:57571987-57573348	deletion	intron_variant,feature_truncation	MODIFIER	-	ENSBTAG00000040144
1-57604492	1:57604490-57604743	deletion	intergenic_variant	MODIFIER	-	-
1-57650129	1:57650127-57650129	insertion	intron_variant,feature_elongation	MODIFIER	CD200R1L	ENSBTAG00000001235
1-57695649	1:57695647-57699520	deletion	intergenic_variant	MODIFIER	-	-
1-57717143	1:57717141-57717190	deletion	intron_variant,feature_truncation	MODIFIER	GTPBP8	ENSBTAG00000006534
1-57717143	1:57717141-57717190	deletion	intron_variant,feature_truncation	MODIFIER	GTPBP8	ENSBTAG00000006534
1-57738907	1:57738905-57739286	deletion	intron_variant,feature_truncation	MODIFIER	NEPRO	ENSBTAG00000005723
1-57739887	1:57739885-57739887	insertion	intron_variant,feature_elongation	MODIFIER	NEPRO	ENSBTAG00000005723
1-57781389	1:57781387-57781389	insertion	intergenic_variant	MODIFIER	-	-
1-57881082	1:57881080-57881082	insertion	intergenic_variant	MODIFIER	-	-
1-57899311	1:57899309-57899311	insertion	intergenic_variant	MODIFIER	-	-
1-57901202	1:57901200-57901202	insertion	intergenic_variant	MODIFIER	-	-
1-57923576	1:57923574-57923612	deletion	intergenic_variant	MODIFIER	-	-
1-57994683	1:57994681-57994683	insertion	intron_variant,feature_elongation	MODIFIER	BOC	ENSBTAG00000013909
1-58105397	1:58105395-58105397	insertion	intron_variant,feature_elongation	MODIFIER	-	ENSBTAG00000013920
1-58122215	1:58122213-58122215	insertion	downstream_gene_variant	MODIFIER	-	ENSBTAG00000049524
1-58357126	1:58357124-58357166	deletion	intron_variant,feature_truncation	MODIFIER	USF3	ENSBTAG00000021000
1-58357126	1:58357124-58357166	deletion	intron_variant,feature_truncation	MODIFIER	USF3	ENSBTAG00000021000
1-58416114	1:58416112-58416397	deletion	intron_variant,feature_truncation	MODIFIER	NAA50	ENSBTAG00000007784
1-58416114	1:58416112-58416397	deletion	intron_variant,feature_truncation	MODIFIER	NAA50	ENSBTAG00000007784
1-58437904	1:58437902-58438046	deletion	upstream_gene_variant	MODIFIER	NAA50	ENSBTAG00000007784
1-58437904	1:58437902-58438046	deletion	intron_variant,feature_truncation	MODIFIER	ATP6V1A	ENSBTAG00000002703
1-58437904	1:58437902-58438046	deletion	intron_variant,feature_truncation	MODIFIER	ATP6V1A	ENSBTAG00000002703
1-58437904	1:58437902-58438046	deletion	upstream_gene_variant	MODIFIER	NAA50	ENSBTAG00000007784
1-58502863	1:58502861-58502936	deletion	intergenic_variant	MODIFIER	-	-
1-58806680	1:58806678-58807025	deletion	intron_variant,feature_truncation	MODIFIER	DRD3	ENSBTAG00000002132
1-59138635	1:59138633-59138712	deletion	intergenic_variant	MODIFIER	-	-
1-59206467	1:59206465-59206467	insertion	intergenic_variant	MODIFIER	-	-
1-59293911	1:59293909-59293944	deletion	intergenic_variant	MODIFIER	-	-
1-59458214	1:59458212-59458275	deletion	intergenic_variant	MODIFIER	-	-
1-59460744	1:59460742-59460861	deletion	intergenic_variant	MODIFIER	-	-
1-59552204	1:59552202-59552248	deletion	intergenic_variant	MODIFIER	-	-
1-59593587	1:59593585-59593587	insertion	intergenic_variant	MODIFIER	-	-
1-59605126	1:59605124-59605126	insertion	intergenic_variant	MODIFIER	-	-
1-59730688	1:59730686-59730688	insertion	intergenic_variant	MODIFIER	-	-
1-59878102	1:59878100-59878955	deletion	intergenic_variant	MODIFIER	-	-
1-59952371	1:59952369-59952371	insertion	intergenic_variant	MODIFIER	-	-
1-59952642	1:59952640-59953007	deletion	intergenic_variant	MODIFIER	-	-
1-60007481	1:60007479-60007481	insertion	intergenic_variant	MODIFIER	-	-
1-60047964	1:60047962-60047964	insertion	intergenic_variant	MODIFIER	-	-
1-60054256	1:60054254-60054383	deletion	intergenic_variant	MODIFIER	-	-
1-60080583	1:60080581-60080725	deletion	intergenic_variant	MODIFIER	-	-
1-60119914	1:60119912-60119914	insertion	intergenic_variant	MODIFIER	-	-
1-60119916	1:60119914-60119916	insertion	intergenic_variant	MODIFIER	-	-
1-60146996	1:60146994-60147096	deletion	intergenic_variant	MODIFIER	-	-
1-60326667	1:60326665-60326786	deletion	intron_variant,feature_truncation	MODIFIER	GAP43	ENSBTAG00000006451
1-60326667	1:60326665-60326786	deletion	intron_variant,feature_truncation	MODIFIER	GAP43	ENSBTAG00000006451
1-60371162	1:60371160-60371162	insertion	intron_variant,feature_elongation	MODIFIER	GAP43	ENSBTAG00000006451
1-60371162	1:60371160-60371162	insertion	intron_variant,feature_elongation	MODIFIER	GAP43	ENSBTAG00000006451
1-60371162	1:60371160-60371162	insertion	upstream_gene_variant	MODIFIER	-	ENSBTAG00000049208
1-60419676	1:60419674-60420014	deletion	intergenic_variant	MODIFIER	-	-
1-60487839	1:60487837-60487839	insertion	intron_variant,feature_elongation	MODIFIER	LSAMP	ENSBTAG00000049383
1-60487839	1:60487837-60487839	insertion	intron_variant,feature_elongation	MODIFIER	LSAMP	ENSBTAG00000049383
1-60487839	1:60487837-60487839	insertion	intron_variant,feature_elongation	MODIFIER	LSAMP	ENSBTAG00000049383
1-60497054	1:60497052-60497054	insertion	intron_variant,feature_elongation	MODIFIER	LSAMP	ENSBTAG00000049383
1-60497054	1:60497052-60497054	insertion	intron_variant,feature_elongation	MODIFIER	LSAMP	ENSBTAG00000049383
1-60497054	1:60497052-60497054	insertion	intron_variant,feature_elongation	MODIFIER	LSAMP	ENSBTAG00000049383
1-60603193	1:60603191-60603193	insertion	intron_variant,feature_elongation	MODIFIER	LSAMP	ENSBTAG00000049383
1-60603193	1:60603191-60603193	insertion	intron_variant,feature_elongation	MODIFIER	LSAMP	ENSBTAG00000049383
1-60603193	1:60603191-60603193	insertion	intron_variant,feature_elongation	MODIFIER	LSAMP	ENSBTAG00000049383
1-60668477	1:60668475-60668512	deletion	intron_variant,feature_truncation	MODIFIER	LSAMP	ENSBTAG00000049383
1-60668477	1:60668475-60668512	deletion	intron_variant,feature_truncation	MODIFIER	LSAMP	ENSBTAG00000049383
1-60668477	1:60668475-60668512	deletion	intron_variant,feature_truncation	MODIFIER	LSAMP	ENSBTAG00000049383
1-60847031	1:60847029-60847177	deletion	intergenic_variant	MODIFIER	-	-
1-60859882	1:60859880-60866319	deletion	intergenic_variant	MODIFIER	-	-
1-60885910	1:60885908-60885953	deletion	intergenic_variant	MODIFIER	-	-
1-60890972	1:60890970-60891196	deletion	intergenic_variant	MODIFIER	-	-
1-60973024	1:60973022-60973161	deletion	intergenic_variant	MODIFIER	-	-
1-61274947	1:61274945-61274947	insertion	intergenic_variant	MODIFIER	-	-
1-61298098	1:61298096-61298098	insertion	intergenic_variant	MODIFIER	-	-
1-61492626	1:61492624-61492626	insertion	intergenic_variant	MODIFIER	-	-
1-61507367	1:61507365-61507478	deletion	intergenic_variant	MODIFIER	-	-
1-61538310	1:61538308-61538310	insertion	intergenic_variant	MODIFIER	-	-
1-61554066	1:61554064-61554066	insertion	intergenic_variant	MODIFIER	-	-
1-61628293	1:61628291-61631293	deletion	intergenic_variant	MODIFIER	-	-
1-61646770	1:61646768-61646849	deletion	intergenic_variant	MODIFIER	-	-
1-61787700	1:61787698-61789646	deletion	intergenic_variant	MODIFIER	-	-
1-61845670	1:61845668-61845723	deletion	intergenic_variant	MODIFIER	-	-
1-61951072	1:61951070-61957640	deletion	intergenic_variant	MODIFIER	-	-
1-61960637	1:61960635-61960941	deletion	intergenic_variant	MODIFIER	-	-
1-62061974	1:62061972-62062045	deletion	intergenic_variant	MODIFIER	-	-
1-62072053	1:62072051-62072197	deletion	intergenic_variant	MODIFIER	-	-
1-62111048	1:62111046-62112008	deletion	intergenic_variant	MODIFIER	-	-
1-62260020	1:62260018-62261513	deletion	intergenic_variant	MODIFIER	-	-
1-62288590	1:62288588-62288590	insertion	intergenic_variant	MODIFIER	-	-
1-62316736	1:62316734-62316736	insertion	intergenic_variant	MODIFIER	-	-
1-62316738	1:62316736-62316738	insertion	intergenic_variant	MODIFIER	-	-
1-62471858	1:62471856-62471996	deletion	intergenic_variant	MODIFIER	-	-
1-62585399	1:62585397-62585399	insertion	intergenic_variant	MODIFIER	-	-
1-62608761	1:62608759-62608761	insertion	intergenic_variant	MODIFIER	-	-
1-62622138	1:62622136-62622138	insertion	intergenic_variant	MODIFIER	-	-
1-62676755	1:62676753-62676755	insertion	intergenic_variant	MODIFIER	-	-
1-62727769	1:62727767-62728449	deletion	intergenic_variant	MODIFIER	-	-
1-62752472	1:62752470-62752472	insertion	intergenic_variant	MODIFIER	-	-
1-62755465	1:62755463-62755465	insertion	intergenic_variant	MODIFIER	-	-
1-62915918	1:62915916-62916061	deletion	intergenic_variant	MODIFIER	-	-
1-62920777	1:62920775-62920919	deletion	intergenic_variant	MODIFIER	-	-
1-63005716	1:63005714-63005716	insertion	intergenic_variant	MODIFIER	-	-
1-63076335	1:63076333-63077458	deletion	intergenic_variant	MODIFIER	-	-
1-63160579	1:63160577-63160616	deletion	intergenic_variant	MODIFIER	-	-
1-63307902	1:63307900-63307993	deletion	intergenic_variant	MODIFIER	-	-
1-63312963	1:63312961-63319409	deletion	intergenic_variant	MODIFIER	-	-
1-63420263	1:63420261-63421393	deletion	intergenic_variant	MODIFIER	-	-
1-63451872	1:63451870-63451928	deletion	intergenic_variant	MODIFIER	-	-
1-63497989	1:63497987-63498183	deletion	intergenic_variant	MODIFIER	-	-
1-63671591	1:63671589-63672089	deletion	intergenic_variant	MODIFIER	-	-
1-63722465	1:63722463-63722502	deletion	intergenic_variant	MODIFIER	-	-
1-63758757	1:63758755-63758817	deletion	intron_variant,feature_truncation	MODIFIER	IGSF11	ENSBTAG00000045704
1-63758757	1:63758755-63758817	deletion	intron_variant,feature_truncation	MODIFIER	IGSF11	ENSBTAG00000045704
1-63935225	1:63935223-63935711	deletion	intergenic_variant	MODIFIER	-	-
1-64111655	1:64111653-64111917	deletion	intron_variant,feature_truncation	MODIFIER	ARHGAP31	ENSBTAG00000000210
1-64111655	1:64111653-64111917	deletion	intron_variant,feature_truncation	MODIFIER	ARHGAP31	ENSBTAG00000000210
1-64128482	1:64128480-64128482	insertion	intron_variant,feature_elongation	MODIFIER	ARHGAP31	ENSBTAG00000000210
1-64128482	1:64128480-64128482	insertion	intron_variant,feature_elongation	MODIFIER	ARHGAP31	ENSBTAG00000000210
1-64128482	1:64128480-64128482	insertion	intron_variant,feature_elongation	MODIFIER	ARHGAP31	ENSBTAG00000000210
1-64128483	1:64128481-64128483	insertion	intron_variant,feature_elongation	MODIFIER	ARHGAP31	ENSBTAG00000000210
1-64128483	1:64128481-64128483	insertion	intron_variant,feature_elongation	MODIFIER	ARHGAP31	ENSBTAG00000000210
1-64128483	1:64128481-64128483	insertion	intron_variant,feature_elongation	MODIFIER	ARHGAP31	ENSBTAG00000000210
1-64128486	1:64128484-64128486	insertion	intron_variant,feature_elongation	MODIFIER	ARHGAP31	ENSBTAG00000000210
1-64128486	1:64128484-64128486	insertion	intron_variant,feature_elongation	MODIFIER	ARHGAP31	ENSBTAG00000000210
1-64128486	1:64128484-64128486	insertion	intron_variant,feature_elongation	MODIFIER	ARHGAP31	ENSBTAG00000000210
1-64144100	1:64144098-64145041	deletion	intron_variant,feature_truncation	MODIFIER	ARHGAP31	ENSBTAG00000000210
1-64144100	1:64144098-64145041	deletion	intron_variant,feature_truncation	MODIFIER	ARHGAP31	ENSBTAG00000000210
1-64144100	1:64144098-64145041	deletion	intron_variant,feature_truncation	MODIFIER	ARHGAP31	ENSBTAG00000000210
1-64335021	1:64335019-64335055	deletion	upstream_gene_variant	MODIFIER	ADPRH	ENSBTAG00000009391
1-64335021	1:64335019-64335055	deletion	intron_variant,feature_truncation	MODIFIER	ADPRH	ENSBTAG00000009391
1-64611469	1:64611467-64611469	insertion	intron_variant,feature_elongation	MODIFIER	NR1I2	ENSBTAG00000019557
1-64614271	1:64614269-64614271	insertion	intron_variant,feature_elongation	MODIFIER	NR1I2	ENSBTAG00000019557
1-64652502	1:64652500-64652661	deletion	intron_variant,feature_truncation	MODIFIER	GSK3B	ENSBTAG00000048057
1-64652502	1:64652500-64652661	deletion	intron_variant,feature_truncation	MODIFIER	GSK3B	ENSBTAG00000048057
1-64652502	1:64652500-64652661	deletion	intron_variant,feature_truncation	MODIFIER	GSK3B	ENSBTAG00000048057
1-64652502	1:64652500-64652661	deletion	intron_variant,feature_truncation	MODIFIER	GSK3B	ENSBTAG00000048057
1-64690781	1:64690779-64690830	deletion	intron_variant,feature_truncation	MODIFIER	GSK3B	ENSBTAG00000048057
1-64690781	1:64690779-64690830	deletion	intron_variant,feature_truncation	MODIFIER	GSK3B	ENSBTAG00000048057
1-64690781	1:64690779-64690830	deletion	intron_variant,feature_truncation	MODIFIER	GSK3B	ENSBTAG00000048057
1-64690781	1:64690779-64690830	deletion	intron_variant,feature_truncation	MODIFIER	GSK3B	ENSBTAG00000048057
1-64690781	1:64690779-64690830	deletion	intron_variant,feature_truncation	MODIFIER	GSK3B	ENSBTAG00000048057
1-64736227	1:64736225-64736263	deletion	intron_variant,feature_truncation	MODIFIER	GSK3B	ENSBTAG00000048057
1-64736227	1:64736225-64736263	deletion	intron_variant,feature_truncation	MODIFIER	GSK3B	ENSBTAG00000048057
1-64736227	1:64736225-64736263	deletion	intron_variant,feature_truncation	MODIFIER	GSK3B	ENSBTAG00000048057
1-64736227	1:64736225-64736263	deletion	intron_variant,feature_truncation	MODIFIER	GSK3B	ENSBTAG00000048057
1-64736227	1:64736225-64736263	deletion	intron_variant,feature_truncation	MODIFIER	GSK3B	ENSBTAG00000048057
1-64980153	1:64980151-64980153	insertion	intron_variant,feature_elongation	MODIFIER	GPR156	ENSBTAG00000001464
1-65033635	1:65033633-65033767	deletion	intergenic_variant	MODIFIER	-	-
1-65220195	1:65220193-65220337	deletion	intergenic_variant	MODIFIER	-	-
1-65462117	1:65462115-65462226	deletion	intron_variant,feature_truncation	MODIFIER	GTF2E1	ENSBTAG00000016848
1-65462117	1:65462115-65462226	deletion	intron_variant,feature_truncation	MODIFIER	GTF2E1	ENSBTAG00000016848
1-65498843	1:65498841-65498907	deletion	intergenic_variant	MODIFIER	-	-
1-65504443	1:65504441-65504443	insertion	intergenic_variant	MODIFIER	-	-
1-65542015	1:65542013-65542015	insertion	intergenic_variant	MODIFIER	-	-
1-65549859	1:65549857-65549934	deletion	intergenic_variant	MODIFIER	-	-
1-65664304	1:65664302-65667167	deletion	intron_variant,feature_truncation	MODIFIER	STXBP5L	ENSBTAG00000001918
1-65664304	1:65664302-65667167	deletion	intron_variant,feature_truncation	MODIFIER	STXBP5L	ENSBTAG00000001918
1-65664304	1:65664302-65667167	deletion	intron_variant,feature_truncation	MODIFIER	STXBP5L	ENSBTAG00000001918
1-65664304	1:65664302-65667167	deletion	intron_variant,feature_truncation	MODIFIER	STXBP5L	ENSBTAG00000001918
1-65664304	1:65664302-65667167	deletion	intron_variant,feature_truncation	MODIFIER	STXBP5L	ENSBTAG00000001918
1-65664304	1:65664302-65667167	deletion	intron_variant,feature_truncation	MODIFIER	STXBP5L	ENSBTAG00000001918
1-65670130	1:65670128-65670539	deletion	intron_variant,feature_truncation	MODIFIER	STXBP5L	ENSBTAG00000001918
1-65670130	1:65670128-65670539	deletion	intron_variant,feature_truncation	MODIFIER	STXBP5L	ENSBTAG00000001918
1-65670130	1:65670128-65670539	deletion	intron_variant,feature_truncation	MODIFIER	STXBP5L	ENSBTAG00000001918
1-65670130	1:65670128-65670539	deletion	intron_variant,feature_truncation	MODIFIER	STXBP5L	ENSBTAG00000001918
1-65670130	1:65670128-65670539	deletion	intron_variant,feature_truncation	MODIFIER	STXBP5L	ENSBTAG00000001918
1-65670130	1:65670128-65670539	deletion	intron_variant,feature_truncation	MODIFIER	STXBP5L	ENSBTAG00000001918
1-65703773	1:65703771-65703773	insertion	intron_variant,feature_elongation	MODIFIER	STXBP5L	ENSBTAG00000001918
1-65703773	1:65703771-65703773	insertion	intron_variant,feature_elongation	MODIFIER	STXBP5L	ENSBTAG00000001918
1-65703773	1:65703771-65703773	insertion	intron_variant,feature_elongation	MODIFIER	STXBP5L	ENSBTAG00000001918
1-65703773	1:65703771-65703773	insertion	intron_variant,feature_elongation	MODIFIER	STXBP5L	ENSBTAG00000001918
1-65703773	1:65703771-65703773	insertion	intron_variant,feature_elongation	MODIFIER	STXBP5L	ENSBTAG00000001918
1-65703773	1:65703771-65703773	insertion	intron_variant,feature_elongation	MODIFIER	STXBP5L	ENSBTAG00000001918
1-65764253	1:65764251-65764253	insertion	intron_variant,feature_elongation	MODIFIER	STXBP5L	ENSBTAG00000001918
1-65764253	1:65764251-65764253	insertion	intron_variant,feature_elongation	MODIFIER	STXBP5L	ENSBTAG00000001918
1-65764253	1:65764251-65764253	insertion	intron_variant,feature_elongation	MODIFIER	STXBP5L	ENSBTAG00000001918
1-65764253	1:65764251-65764253	insertion	intron_variant,feature_elongation	MODIFIER	STXBP5L	ENSBTAG00000001918
1-65764253	1:65764251-65764253	insertion	intron_variant,feature_elongation	MODIFIER	STXBP5L	ENSBTAG00000001918
1-65764253	1:65764251-65764253	insertion	intron_variant,feature_elongation	MODIFIER	STXBP5L	ENSBTAG00000001918
1-65848366	1:65848364-65848366	insertion	intron_variant,feature_elongation	MODIFIER	STXBP5L	ENSBTAG00000001918
1-65848366	1:65848364-65848366	insertion	intron_variant,feature_elongation	MODIFIER	STXBP5L	ENSBTAG00000001918
1-65848366	1:65848364-65848366	insertion	intron_variant,feature_elongation	MODIFIER	STXBP5L	ENSBTAG00000001918
1-65848366	1:65848364-65848366	insertion	intron_variant,feature_elongation	MODIFIER	STXBP5L	ENSBTAG00000001918
1-65848366	1:65848364-65848366	insertion	intron_variant,feature_elongation	MODIFIER	STXBP5L	ENSBTAG00000001918
1-65848366	1:65848364-65848366	insertion	intron_variant,feature_elongation	MODIFIER	STXBP5L	ENSBTAG00000001918
1-65876086	1:65876084-65876119	deletion	intron_variant,feature_truncation	MODIFIER	STXBP5L	ENSBTAG00000001918
1-65876086	1:65876084-65876119	deletion	intron_variant,feature_truncation	MODIFIER	STXBP5L	ENSBTAG00000001918
1-65876086	1:65876084-65876119	deletion	intron_variant,feature_truncation	MODIFIER	STXBP5L	ENSBTAG00000001918
1-65876086	1:65876084-65876119	deletion	intron_variant,feature_truncation	MODIFIER	STXBP5L	ENSBTAG00000001918
1-65876086	1:65876084-65876119	deletion	intron_variant,feature_truncation	MODIFIER	STXBP5L	ENSBTAG00000001918
1-65876086	1:65876084-65876119	deletion	intron_variant,feature_truncation	MODIFIER	STXBP5L	ENSBTAG00000001918
1-65877202	1:65877200-65877202	insertion	intron_variant,feature_elongation	MODIFIER	STXBP5L	ENSBTAG00000001918
1-65877202	1:65877200-65877202	insertion	intron_variant,feature_elongation	MODIFIER	STXBP5L	ENSBTAG00000001918
1-65877202	1:65877200-65877202	insertion	intron_variant,feature_elongation	MODIFIER	STXBP5L	ENSBTAG00000001918
1-65877202	1:65877200-65877202	insertion	intron_variant,feature_elongation	MODIFIER	STXBP5L	ENSBTAG00000001918
1-65877202	1:65877200-65877202	insertion	intron_variant,feature_elongation	MODIFIER	STXBP5L	ENSBTAG00000001918
1-65877202	1:65877200-65877202	insertion	intron_variant,feature_elongation	MODIFIER	STXBP5L	ENSBTAG00000001918
1-65895490	1:65895488-65896376	deletion	intron_variant,feature_truncation	MODIFIER	STXBP5L	ENSBTAG00000001918
1-65895490	1:65895488-65896376	deletion	intron_variant,feature_truncation	MODIFIER	STXBP5L	ENSBTAG00000001918
1-65895490	1:65895488-65896376	deletion	intron_variant,feature_truncation	MODIFIER	STXBP5L	ENSBTAG00000001918
1-65895490	1:65895488-65896376	deletion	intron_variant,feature_truncation	MODIFIER	STXBP5L	ENSBTAG00000001918
1-65895490	1:65895488-65896376	deletion	intron_variant,feature_truncation	MODIFIER	STXBP5L	ENSBTAG00000001918
1-65895490	1:65895488-65896376	deletion	intron_variant,feature_truncation	MODIFIER	STXBP5L	ENSBTAG00000001918
1-65906982	1:65906980-65906982	insertion	intron_variant,feature_elongation	MODIFIER	STXBP5L	ENSBTAG00000001918
1-65906982	1:65906980-65906982	insertion	intron_variant,feature_elongation	MODIFIER	STXBP5L	ENSBTAG00000001918
1-65906982	1:65906980-65906982	insertion	intron_variant,feature_elongation	MODIFIER	STXBP5L	ENSBTAG00000001918
1-65906982	1:65906980-65906982	insertion	intron_variant,feature_elongation	MODIFIER	STXBP5L	ENSBTAG00000001918
1-65906982	1:65906980-65906982	insertion	intron_variant,feature_elongation	MODIFIER	STXBP5L	ENSBTAG00000001918
1-65906982	1:65906980-65906982	insertion	intron_variant,feature_elongation	MODIFIER	STXBP5L	ENSBTAG00000001918
1-66081702	1:66081700-66081702	insertion	downstream_gene_variant	MODIFIER	-	ENSBTAG00000052248
1-66137657	1:66137655-66137657	insertion	intron_variant,feature_elongation	MODIFIER	HCLS1	ENSBTAG00000001009
1-66165281	1:66165279-66165281	insertion	intron_variant,feature_elongation	MODIFIER	GOLGB1	ENSBTAG00000008862
1-66165281	1:66165279-66165281	insertion	intron_variant,feature_elongation	MODIFIER	GOLGB1	ENSBTAG00000008862
1-66165281	1:66165279-66165281	insertion	intron_variant,feature_elongation	MODIFIER	GOLGB1	ENSBTAG00000008862
1-66165281	1:66165279-66165281	insertion	intron_variant,feature_elongation	MODIFIER	GOLGB1	ENSBTAG00000008862
1-66240800	1:66240798-66244251	deletion	downstream_gene_variant	MODIFIER	IQCB1	ENSBTAG00000013069
1-66280311	1:66280309-66280702	deletion	intron_variant,feature_truncation	MODIFIER	IQCB1	ENSBTAG00000013069
1-66386260	1:66386258-66386260	insertion	intron_variant,feature_elongation	MODIFIER	-	ENSBTAG00000033166
1-66406093	1:66406091-66406197	deletion	intron_variant,feature_truncation	MODIFIER	-	ENSBTAG00000033166
1-66420130	1:66420128-66426573	deletion	intergenic_variant	MODIFIER	-	-
1-67278443	1:67278441-67278484	deletion	intron_variant,feature_truncation	MODIFIER	SEMA5B	ENSBTAG00000018765
1-68202103	1:68202101-68202137	deletion	intergenic_variant	MODIFIER	-	-
1-68211425	1:68211423-68211425	insertion	intergenic_variant	MODIFIER	-	-
1-68713574	1:68713572-68713608	deletion	intron_variant,feature_truncation	MODIFIER	KALRN	ENSBTAG00000002640
1-68792653	1:68792651-68792653	insertion	intron_variant,feature_elongation	MODIFIER	KALRN	ENSBTAG00000002640
1-68838262	1:68838260-68838730	deletion	intron_variant,feature_truncation	MODIFIER	KALRN	ENSBTAG00000002640
1-68858075	1:68858073-68858075	insertion	intron_variant,feature_elongation	MODIFIER	KALRN	ENSBTAG00000002640
1-68886429	1:68886427-68886483	deletion	intron_variant,feature_truncation	MODIFIER	KALRN	ENSBTAG00000002640
1-68952175	1:68952173-68952296	deletion	intergenic_variant	MODIFIER	-	-
1-68959442	1:68959440-68959442	insertion	intergenic_variant	MODIFIER	-	-
1-68983182	1:68983180-68983182	insertion	upstream_gene_variant	MODIFIER	-	ENSBTAG00000053238
1-69015095	1:69015093-69015150	deletion	intron_variant,feature_truncation	MODIFIER	-	ENSBTAG00000053238
1-69015095	1:69015093-69015150	deletion	intron_variant,feature_truncation	MODIFIER	-	ENSBTAG00000053238
1-69015095	1:69015093-69015150	deletion	intron_variant,feature_truncation	MODIFIER	-	ENSBTAG00000053238
1-69025678	1:69025676-69025713	deletion	intron_variant,feature_truncation	MODIFIER	-	ENSBTAG00000053238
1-69025678	1:69025676-69025713	deletion	intron_variant,feature_truncation	MODIFIER	-	ENSBTAG00000053238
1-69025678	1:69025676-69025713	deletion	intron_variant,feature_truncation	MODIFIER	-	ENSBTAG00000053238
1-69049528	1:69049526-69050315	deletion	intron_variant,feature_truncation	MODIFIER	-	ENSBTAG00000053238
1-69049528	1:69049526-69050315	deletion	intron_variant,feature_truncation	MODIFIER	-	ENSBTAG00000053238
1-69049528	1:69049526-69050315	deletion	intron_variant,feature_truncation	MODIFIER	-	ENSBTAG00000053238
1-69049528	1:69049526-69050315	deletion	intron_variant,feature_truncation	MODIFIER	-	ENSBTAG00000053238
1-69057223	1:69057221-69057223	insertion	intron_variant,feature_elongation	MODIFIER	-	ENSBTAG00000053238
1-69057223	1:69057221-69057223	insertion	intron_variant,feature_elongation	MODIFIER	-	ENSBTAG00000053238
1-69057223	1:69057221-69057223	insertion	intron_variant,feature_elongation	MODIFIER	-	ENSBTAG00000053238
1-69057223	1:69057221-69057223	insertion	intron_variant,feature_elongation	MODIFIER	-	ENSBTAG00000053238
1-69069698	1:69069696-69069698	insertion	intron_variant,feature_elongation	MODIFIER	-	ENSBTAG00000053238
1-69069698	1:69069696-69069698	insertion	intron_variant,feature_elongation	MODIFIER	-	ENSBTAG00000053238
1-69069698	1:69069696-69069698	insertion	intron_variant,feature_elongation	MODIFIER	-	ENSBTAG00000053238
1-69069698	1:69069696-69069698	insertion	intron_variant,feature_elongation	MODIFIER	-	ENSBTAG00000053238
1-69073799	1:69073797-69073799	insertion	intron_variant,feature_elongation	MODIFIER	-	ENSBTAG00000053238
1-69073799	1:69073797-69073799	insertion	intron_variant,feature_elongation	MODIFIER	-	ENSBTAG00000053238
1-69073799	1:69073797-69073799	insertion	intron_variant,feature_elongation	MODIFIER	-	ENSBTAG00000053238
1-69073799	1:69073797-69073799	insertion	intron_variant,feature_elongation	MODIFIER	-	ENSBTAG00000053238
1-69118494	1:69118492-69118494	insertion	intron_variant,feature_elongation	MODIFIER	-	ENSBTAG00000053238
1-69251494	1:69251492-69251543	deletion	intron_variant,feature_truncation	MODIFIER	ITGB5	ENSBTAG00000013755
1-69251494	1:69251492-69251543	deletion	intron_variant,feature_truncation	MODIFIER	ITGB5	ENSBTAG00000013755
1-69251494	1:69251492-69251543	deletion	intron_variant,feature_truncation	MODIFIER	ITGB5	ENSBTAG00000013755
1-69353442	1:69353440-69353442	insertion	upstream_gene_variant	MODIFIER	MUC13	ENSBTAG00000010382
1-69353442	1:69353440-69353442	insertion	downstream_gene_variant	MODIFIER	-	ENSBTAG00000048794
1-69356030	1:69356028-69356501	deletion	intron_variant,non_coding_transcript_variant,feature_truncation	MODIFIER	-	ENSBTAG00000048794
1-69366455	1:69366453-69366455	insertion	intergenic_variant	MODIFIER	-	-
1-69646891	1:69646889-69653328	deletion	intron_variant,feature_truncation	MODIFIER	SLC12A8	ENSBTAG00000000496
1-69832538	1:69832536-69833046	deletion	intergenic_variant	MODIFIER	-	-
1-70043278	1:70043276-70043278	insertion	intron_variant,feature_elongation	MODIFIER	OSBPL11	ENSBTAG00000006471
1-70048155	1:70048153-70048192	deletion	intron_variant,feature_truncation	MODIFIER	OSBPL11	ENSBTAG00000006471
1-70154886	1:70154884-70154920	deletion	intron_variant,feature_truncation	MODIFIER	LMLN	ENSBTAG00000044172
1-70154886	1:70154884-70154920	deletion	intron_variant,feature_truncation	MODIFIER	LMLN	ENSBTAG00000044172
1-70223184	1:70223182-70224198	deletion	intron_variant,feature_truncation	MODIFIER	IQCG	ENSBTAG00000018025
1-70257019	1:70257017-70257403	deletion	intron_variant,feature_truncation	MODIFIER	LRCH3	ENSBTAG00000032839
1-70257019	1:70257017-70257403	deletion	transcript_ablation	HIGH	-	ENSBTAG00000042610
1-70257019	1:70257017-70257403	deletion	intron_variant,feature_truncation	MODIFIER	LRCH3	ENSBTAG00000032839
1-70257019	1:70257017-70257403	deletion	intron_variant,feature_truncation	MODIFIER	LRCH3	ENSBTAG00000032839
1-70257019	1:70257017-70257403	deletion	transcript_ablation	HIGH	-	ENSBTAG00000054586
1-70257019	1:70257017-70257403	deletion	intron_variant,feature_truncation	MODIFIER	LRCH3	ENSBTAG00000032839
1-70257019	1:70257017-70257403	deletion	intron_variant,feature_truncation	MODIFIER	LRCH3	ENSBTAG00000032839
1-70257019	1:70257017-70257403	deletion	intron_variant,feature_truncation	MODIFIER	LRCH3	ENSBTAG00000032839
1-70257019	1:70257017-70257403	deletion	intron_variant,feature_truncation	MODIFIER	LRCH3	ENSBTAG00000032839
1-70257019	1:70257017-70257403	deletion	intron_variant,feature_truncation	MODIFIER	LRCH3	ENSBTAG00000032839
1-70466531	1:70466529-70466578	deletion	frameshift_variant,feature_truncation	HIGH	MUC20	ENSBTAG00000032819
1-70466531	1:70466529-70466578	deletion	frameshift_variant,feature_truncation	HIGH	MUC20	ENSBTAG00000032819
1-70653585	1:70653583-70653644	deletion	intron_variant,feature_truncation	MODIFIER	TFRC	ENSBTAG00000032719
1-70658823	1:70658821-70658823	insertion	coding_sequence_variant,feature_elongation	MODIFIER	TFRC	ENSBTAG00000032719
1-70674736	1:70674734-70674771	deletion	intron_variant,feature_truncation	MODIFIER	TFRC	ENSBTAG00000032719
1-70701377	1:70701375-70701871	deletion	intergenic_variant	MODIFIER	-	-
1-70857033	1:70857031-70857033	insertion	intron_variant,feature_elongation	MODIFIER	PCYT1A	ENSBTAG00000016979
1-70857033	1:70857031-70857033	insertion	intron_variant,feature_elongation	MODIFIER	PCYT1A	ENSBTAG00000016979
1-70859235	1:70859233-70859235	insertion	intron_variant,feature_elongation	MODIFIER	PCYT1A	ENSBTAG00000016979
1-70859235	1:70859233-70859235	insertion	intron_variant,feature_elongation	MODIFIER	PCYT1A	ENSBTAG00000016979
1-70884150	1:70884148-70884198	deletion	intron_variant,feature_truncation	MODIFIER	DYNLT2B	ENSBTAG00000032684
1-70884150	1:70884148-70884198	deletion	downstream_gene_variant	MODIFIER	DYNLT2B	ENSBTAG00000032684
1-70949191	1:70949189-70949817	deletion	intron_variant,feature_truncation	MODIFIER	UBXN7	ENSBTAG00000007577
1-71008677	1:71008675-71008856	deletion	intergenic_variant	MODIFIER	-	-
1-71165212	1:71165210-71165212	insertion	intron_variant,feature_elongation	MODIFIER	NRROS	ENSBTAG00000009614
1-71246139	1:71246137-71246139	insertion	intron_variant,feature_elongation	MODIFIER	PIGX	ENSBTAG00000048195
1-71280990	1:71280988-71282879	deletion	intron_variant,feature_truncation	MODIFIER	PAK2	ENSBTAG00000047856
1-71286663	1:71286661-71286663	insertion	intron_variant,feature_elongation	MODIFIER	PAK2	ENSBTAG00000047856
1-71353389	1:71353387-71353442	deletion	intergenic_variant	MODIFIER	-	-
1-71376599	1:71376597-71378393	deletion	intron_variant,feature_truncation	MODIFIER	SENP5	ENSBTAG00000032674
1-71376599	1:71376597-71378393	deletion	intron_variant,feature_truncation	MODIFIER	SENP5	ENSBTAG00000032674
1-71376599	1:71376597-71378393	deletion	intron_variant,feature_truncation	MODIFIER	SENP5	ENSBTAG00000032674
1-71376599	1:71376597-71378393	deletion	intron_variant,feature_truncation	MODIFIER	SENP5	ENSBTAG00000032674
1-71376599	1:71376597-71378393	deletion	intron_variant,feature_truncation	MODIFIER	SENP5	ENSBTAG00000032674
1-71381671	1:71381669-71381703	deletion	intron_variant,feature_truncation	MODIFIER	SENP5	ENSBTAG00000032674
1-71381671	1:71381669-71381703	deletion	intron_variant,feature_truncation	MODIFIER	SENP5	ENSBTAG00000032674
1-71381671	1:71381669-71381703	deletion	intron_variant,feature_truncation	MODIFIER	SENP5	ENSBTAG00000032674
1-71381671	1:71381669-71381703	deletion	intron_variant,feature_truncation	MODIFIER	SENP5	ENSBTAG00000032674
1-71381671	1:71381669-71381703	deletion	intron_variant,feature_truncation	MODIFIER	SENP5	ENSBTAG00000032674
1-71465515	1:71465513-71465554	deletion	intergenic_variant	MODIFIER	-	-
1-71574007	1:71574005-71574007	insertion	intron_variant,feature_elongation	MODIFIER	DLG1	ENSBTAG00000020378
1-71574007	1:71574005-71574007	insertion	intron_variant,feature_elongation	MODIFIER	DLG1	ENSBTAG00000020378
1-71574007	1:71574005-71574007	insertion	intron_variant,feature_elongation	MODIFIER	DLG1	ENSBTAG00000020378
1-71574007	1:71574005-71574007	insertion	intron_variant,feature_elongation	MODIFIER	DLG1	ENSBTAG00000020378
1-71574007	1:71574005-71574007	insertion	intron_variant,feature_elongation	MODIFIER	DLG1	ENSBTAG00000020378
1-71574007	1:71574005-71574007	insertion	intron_variant,feature_elongation	MODIFIER	DLG1	ENSBTAG00000020378
1-71574007	1:71574005-71574007	insertion	intron_variant,feature_elongation	MODIFIER	DLG1	ENSBTAG00000020378
1-71574007	1:71574005-71574007	insertion	intron_variant,feature_elongation	MODIFIER	DLG1	ENSBTAG00000020378
1-71574007	1:71574005-71574007	insertion	intron_variant,feature_elongation	MODIFIER	DLG1	ENSBTAG00000020378
1-71574007	1:71574005-71574007	insertion	intron_variant,feature_elongation	MODIFIER	DLG1	ENSBTAG00000020378
1-71740686	1:71740684-71740739	deletion	intron_variant,feature_truncation	MODIFIER	DLG1	ENSBTAG00000020378
1-71740686	1:71740684-71740739	deletion	intron_variant,feature_truncation	MODIFIER	DLG1	ENSBTAG00000020378
1-71740686	1:71740684-71740739	deletion	intron_variant,feature_truncation	MODIFIER	DLG1	ENSBTAG00000020378
1-71740686	1:71740684-71740739	deletion	intron_variant,feature_truncation	MODIFIER	DLG1	ENSBTAG00000020378
1-71740686	1:71740684-71740739	deletion	intron_variant,feature_truncation	MODIFIER	DLG1	ENSBTAG00000020378
1-71740686	1:71740684-71740739	deletion	upstream_gene_variant	MODIFIER	U6	ENSBTAG00000051739
1-71740686	1:71740684-71740739	deletion	intron_variant,feature_truncation	MODIFIER	DLG1	ENSBTAG00000020378
1-71740686	1:71740684-71740739	deletion	intron_variant,feature_truncation	MODIFIER	DLG1	ENSBTAG00000020378
1-71968012	1:71968010-71968072	deletion	intron_variant,feature_truncation	MODIFIER	BDH1	ENSBTAG00000000448
1-71968012	1:71968010-71968072	deletion	intron_variant,feature_truncation	MODIFIER	BDH1	ENSBTAG00000000448
1-72243682	1:72243680-72243682	insertion	intron_variant,feature_elongation	MODIFIER	ACAP2	ENSBTAG00000003378
1-72243682	1:72243680-72243682	insertion	intron_variant,feature_elongation	MODIFIER	ACAP2	ENSBTAG00000003378
1-72246370	1:72246368-72246370	insertion	intron_variant,feature_elongation	MODIFIER	ACAP2	ENSBTAG00000003378
1-72246370	1:72246368-72246370	insertion	intron_variant,feature_elongation	MODIFIER	ACAP2	ENSBTAG00000003378
1-72249053	1:72249051-72249053	insertion	intron_variant,feature_elongation	MODIFIER	ACAP2	ENSBTAG00000003378
1-72249053	1:72249051-72249053	insertion	intron_variant,feature_elongation	MODIFIER	ACAP2	ENSBTAG00000003378
1-72340341	1:72340339-72340341	insertion	intron_variant,feature_elongation	MODIFIER	XXYLT1	ENSBTAG00000014564
1-72340363	1:72340361-72340363	insertion	intron_variant,feature_elongation	MODIFIER	XXYLT1	ENSBTAG00000014564
1-72352501	1:72352499-72352501	insertion	intron_variant,feature_elongation	MODIFIER	XXYLT1	ENSBTAG00000014564
1-72663200	1:72663198-72663254	deletion	intergenic_variant	MODIFIER	-	-
1-72714364	1:72714362-72714616	deletion	intergenic_variant	MODIFIER	-	-
1-72825081	1:72825079-72825166	deletion	intergenic_variant	MODIFIER	-	-
1-72839824	1:72839822-72839824	insertion	intergenic_variant	MODIFIER	-	-
1-72880026	1:72880024-72880026	insertion	intron_variant,feature_elongation	MODIFIER	LSG1	ENSBTAG00000008461
1-72880026	1:72880024-72880026	insertion	intron_variant,feature_elongation	MODIFIER	LSG1	ENSBTAG00000008461
1-72929944	1:72929942-72929944	insertion	intron_variant,feature_elongation	MODIFIER	TMEM44	ENSBTAG00000002394
1-72929944	1:72929942-72929944	insertion	intron_variant,feature_elongation	MODIFIER	TMEM44	ENSBTAG00000002394
1-72929944	1:72929942-72929944	insertion	intron_variant,feature_elongation	MODIFIER	TMEM44	ENSBTAG00000002394
1-72929944	1:72929942-72929944	insertion	intron_variant,feature_elongation	MODIFIER	TMEM44	ENSBTAG00000002394
1-73037330	1:73037328-73037440	deletion	intergenic_variant	MODIFIER	-	-
1-73136796	1:73136794-73136796	insertion	downstream_gene_variant	MODIFIER	GP5	ENSBTAG00000013203
1-73137297	1:73137295-73137337	deletion	downstream_gene_variant	MODIFIER	GP5	ENSBTAG00000013203
1-73258814	1:73258812-73258814	insertion	downstream_gene_variant	MODIFIER	-	ENSBTAG00000048497
1-73333008	1:73333006-73333051	deletion	intergenic_variant	MODIFIER	-	-
1-73436414	1:73436412-73436561	deletion	intergenic_variant	MODIFIER	-	-
1-73822406	1:73822404-73822452	deletion	intron_variant,feature_truncation	MODIFIER	OPA1	ENSBTAG00000019514
1-73822406	1:73822404-73822452	deletion	intron_variant,feature_truncation	MODIFIER	OPA1	ENSBTAG00000019514
1-73822406	1:73822404-73822452	deletion	intron_variant,feature_truncation	MODIFIER	OPA1	ENSBTAG00000019514
1-73887120	1:73887118-73887193	deletion	intergenic_variant	MODIFIER	-	-
1-73922709	1:73922707-73922767	deletion	intron_variant,feature_truncation	MODIFIER	ATP13A4	ENSBTAG00000016305
1-73928292	1:73928290-73930442	deletion	intron_variant,feature_truncation	MODIFIER	ATP13A4	ENSBTAG00000016305
1-74142342	1:74142340-74142342	insertion	intron_variant,feature_elongation	MODIFIER	ATP13A5	ENSBTAG00000018657
1-74142342	1:74142340-74142342	insertion	intron_variant,feature_elongation	MODIFIER	ATP13A5	ENSBTAG00000018657
1-74142342	1:74142340-74142342	insertion	intron_variant,feature_elongation	MODIFIER	ATP13A5	ENSBTAG00000018657
1-74146007	1:74146005-74146149	deletion	intron_variant,feature_truncation	MODIFIER	ATP13A5	ENSBTAG00000018657
1-74146007	1:74146005-74146149	deletion	intron_variant,feature_truncation	MODIFIER	ATP13A5	ENSBTAG00000018657
1-74146007	1:74146005-74146149	deletion	intron_variant,feature_truncation	MODIFIER	ATP13A5	ENSBTAG00000018657
1-74215231	1:74215229-74215231	insertion	intergenic_variant	MODIFIER	-	-
1-74364184	1:74364182-74364327	deletion	intergenic_variant	MODIFIER	-	-
1-74369704	1:74369702-74369704	insertion	intergenic_variant	MODIFIER	-	-
1-74430449	1:74430447-74430521	deletion	intergenic_variant	MODIFIER	-	-
1-74565858	1:74565856-74567087	deletion	intron_variant,feature_truncation	MODIFIER	MB21D2	ENSBTAG00000005430
1-74626781	1:74626779-74627070	deletion	intergenic_variant	MODIFIER	-	-
1-74653824	1:74653822-74653824	insertion	intergenic_variant	MODIFIER	-	-
1-74668335	1:74668333-74668335	insertion	intergenic_variant	MODIFIER	-	-
1-74746797	1:74746795-74746932	deletion	intergenic_variant	MODIFIER	-	-
1-74790440	1:74790438-74790440	insertion	intergenic_variant	MODIFIER	-	-
1-74803726	1:74803724-74803874	deletion	intergenic_variant	MODIFIER	-	-
1-74925900	1:74925898-74926418	deletion	intron_variant,feature_truncation	MODIFIER	FGF12	ENSBTAG00000012413
1-74933498	1:74933496-74933498	insertion	intron_variant,feature_elongation	MODIFIER	FGF12	ENSBTAG00000012413
1-74938627	1:74938625-74938627	insertion	intron_variant,feature_elongation	MODIFIER	FGF12	ENSBTAG00000012413
1-74938937	1:74938935-74939388	deletion	intron_variant,feature_truncation	MODIFIER	FGF12	ENSBTAG00000012413
1-74962303	1:74962301-74964296	deletion	intron_variant,feature_truncation	MODIFIER	FGF12	ENSBTAG00000012413
1-75058522	1:75058520-75058522	insertion	intron_variant,feature_elongation	MODIFIER	FGF12	ENSBTAG00000012413
1-75058522	1:75058520-75058522	insertion	intron_variant,feature_elongation	MODIFIER	FGF12	ENSBTAG00000012413
1-75058522	1:75058520-75058522	insertion	intron_variant,feature_elongation	MODIFIER	FGF12	ENSBTAG00000012413
1-75119935	1:75119933-75120078	deletion	intron_variant,feature_truncation	MODIFIER	FGF12	ENSBTAG00000012413
1-75119935	1:75119933-75120078	deletion	intron_variant,feature_truncation	MODIFIER	FGF12	ENSBTAG00000012413
1-75119935	1:75119933-75120078	deletion	intron_variant,feature_truncation	MODIFIER	FGF12	ENSBTAG00000012413
1-75312190	1:75312188-75312190	insertion	intergenic_variant	MODIFIER	-	-
1-75373869	1:75373867-75373974	deletion	intergenic_variant	MODIFIER	-	-
1-75382749	1:75382747-75382749	insertion	intergenic_variant	MODIFIER	-	-
1-75519800	1:75519798-75519940	deletion	intergenic_variant	MODIFIER	-	-
1-75532548	1:75532546-75532715	deletion	intergenic_variant	MODIFIER	-	-
1-75544797	1:75544795-75544797	insertion	intergenic_variant	MODIFIER	-	-
1-75620749	1:75620747-75620749	insertion	intergenic_variant	MODIFIER	-	-
1-75730382	1:75730380-75730960	deletion	intergenic_variant	MODIFIER	-	-
1-75732228	1:75732226-75732228	insertion	intergenic_variant	MODIFIER	-	-
1-75782236	1:75782234-75782284	deletion	intergenic_variant	MODIFIER	-	-
1-75789947	1:75789945-75789983	deletion	intergenic_variant	MODIFIER	-	-
1-75790102	1:75790100-75790145	deletion	intergenic_variant	MODIFIER	-	-
1-75804023	1:75804021-75804023	insertion	intergenic_variant	MODIFIER	-	-
1-75839995	1:75839993-75839995	insertion	intergenic_variant	MODIFIER	-	-
1-76023708	1:76023706-76023708	insertion	intergenic_variant	MODIFIER	-	-
1-76173687	1:76173685-76173687	insertion	intergenic_variant	MODIFIER	-	-
1-76333570	1:76333568-76333957	deletion	intergenic_variant	MODIFIER	-	-
1-76388226	1:76388224-76388226	insertion	downstream_gene_variant	MODIFIER	GMNC	ENSBTAG00000051592
1-76431091	1:76431089-76431130	deletion	intergenic_variant	MODIFIER	-	-
1-76606686	1:76606684-76606759	deletion	intron_variant,feature_truncation	MODIFIER	IL1RAP	ENSBTAG00000013205
1-76606686	1:76606684-76606759	deletion	intron_variant,feature_truncation	MODIFIER	IL1RAP	ENSBTAG00000013205
1-76606686	1:76606684-76606759	deletion	intron_variant,feature_truncation	MODIFIER	IL1RAP	ENSBTAG00000013205
1-76606686	1:76606684-76606759	deletion	intron_variant,feature_truncation	MODIFIER	IL1RAP	ENSBTAG00000013205
1-76833931	1:76833929-76834073	deletion	intergenic_variant	MODIFIER	-	-
1-76874784	1:76874782-76874784	insertion	intergenic_variant	MODIFIER	-	-
1-76885223	1:76885221-76885223	insertion	intergenic_variant	MODIFIER	-	-
1-76956365	1:76956363-76956461	deletion	intergenic_variant	MODIFIER	-	-
1-77008749	1:77008747-77008787	deletion	intergenic_variant	MODIFIER	-	-
1-77040005	1:77040003-77040005	insertion	intergenic_variant	MODIFIER	-	-
1-77163742	1:77163740-77165129	deletion	intron_variant,feature_truncation	MODIFIER	P3H2	ENSBTAG00000021025
1-77167382	1:77167380-77167424	deletion	intron_variant,feature_truncation	MODIFIER	P3H2	ENSBTAG00000021025
1-77190855	1:77190853-77190855	insertion	intron_variant,feature_elongation	MODIFIER	P3H2	ENSBTAG00000021025
1-77307125	1:77307123-77307412	deletion	intron_variant,feature_truncation	MODIFIER	P3H2	ENSBTAG00000021025
1-77436175	1:77436173-77436175	insertion	intron_variant,feature_elongation	MODIFIER	TP63	ENSBTAG00000015460
1-77436175	1:77436173-77436175	insertion	intron_variant,feature_elongation	MODIFIER	TP63	ENSBTAG00000015460
1-77436175	1:77436173-77436175	insertion	intron_variant,feature_elongation	MODIFIER	TP63	ENSBTAG00000015460
1-77451492	1:77451490-77451635	deletion	intron_variant,feature_truncation	MODIFIER	TP63	ENSBTAG00000015460
1-77451492	1:77451490-77451635	deletion	intron_variant,feature_truncation	MODIFIER	TP63	ENSBTAG00000015460
1-77451492	1:77451490-77451635	deletion	intron_variant,feature_truncation	MODIFIER	TP63	ENSBTAG00000015460
1-77492236	1:77492234-77492236	insertion	intron_variant,feature_elongation	MODIFIER	TP63	ENSBTAG00000015460
1-77492236	1:77492234-77492236	insertion	intron_variant,feature_elongation	MODIFIER	TP63	ENSBTAG00000015460
1-77492236	1:77492234-77492236	insertion	intron_variant,feature_elongation	MODIFIER	TP63	ENSBTAG00000015460
1-77645092	1:77645090-77645125	deletion	intron_variant,feature_truncation	MODIFIER	TP63	ENSBTAG00000015460
1-77645092	1:77645090-77645125	deletion	intron_variant,feature_truncation	MODIFIER	TP63	ENSBTAG00000015460
1-77649905	1:77649903-77649905	insertion	intron_variant,feature_elongation	MODIFIER	TP63	ENSBTAG00000015460
1-77649905	1:77649903-77649905	insertion	intron_variant,feature_elongation	MODIFIER	TP63	ENSBTAG00000015460
1-77857949	1:77857947-77857949	insertion	intergenic_variant	MODIFIER	-	-
1-78226889	1:78226887-78226889	insertion	intergenic_variant	MODIFIER	-	-
1-78317638	1:78317636-78317638	insertion	intergenic_variant	MODIFIER	-	-
1-78358868	1:78358866-78358868	insertion	intergenic_variant	MODIFIER	-	-
1-78565074	1:78565072-78565126	deletion	intron_variant,feature_truncation	MODIFIER	LPP	ENSBTAG00000044001
1-78565074	1:78565072-78565126	deletion	intron_variant,feature_truncation	MODIFIER	LPP	ENSBTAG00000044001
1-78612208	1:78612206-78612240	deletion	intron_variant,feature_truncation	MODIFIER	LPP	ENSBTAG00000044001
1-78612208	1:78612206-78612240	deletion	intron_variant,feature_truncation	MODIFIER	LPP	ENSBTAG00000044001
1-78693938	1:78693936-78694279	deletion	intron_variant,feature_truncation	MODIFIER	LPP	ENSBTAG00000044001
1-78693938	1:78693936-78694279	deletion	intron_variant,feature_truncation	MODIFIER	LPP	ENSBTAG00000044001
1-78724310	1:78724308-78724310	insertion	intron_variant,feature_elongation	MODIFIER	LPP	ENSBTAG00000044001
1-78724310	1:78724308-78724310	insertion	intron_variant,feature_elongation	MODIFIER	LPP	ENSBTAG00000044001
1-78743765	1:78743763-78743765	insertion	intron_variant,feature_elongation	MODIFIER	LPP	ENSBTAG00000044001
1-78743765	1:78743763-78743765	insertion	intron_variant,feature_elongation	MODIFIER	LPP	ENSBTAG00000044001
1-78761252	1:78761250-78761252	insertion	intron_variant,feature_elongation	MODIFIER	LPP	ENSBTAG00000044001
1-78761252	1:78761250-78761252	insertion	intron_variant,feature_elongation	MODIFIER	LPP	ENSBTAG00000044001
1-79041450	1:79041448-79041495	deletion	intron_variant,feature_truncation	MODIFIER	LPP	ENSBTAG00000044001
1-79041450	1:79041448-79041495	deletion	intron_variant,feature_truncation	MODIFIER	LPP	ENSBTAG00000044001
1-79253512	1:79253510-79253512	insertion	intergenic_variant	MODIFIER	-	-
1-79433023	1:79433021-79433065	deletion	intergenic_variant	MODIFIER	-	-
1-79446883	1:79446881-79446946	deletion	intergenic_variant	MODIFIER	-	-
1-79453638	1:79453636-79453676	deletion	intergenic_variant	MODIFIER	-	-
1-79502450	1:79502448-79502450	insertion	intergenic_variant	MODIFIER	-	-
1-79733821	1:79733819-79733858	deletion	intergenic_variant	MODIFIER	-	-
1-79755636	1:79755634-79755636	insertion	intergenic_variant	MODIFIER	-	-
1-79760402	1:79760400-79760402	insertion	intergenic_variant	MODIFIER	-	-
1-79771153	1:79771151-79771153	insertion	intergenic_variant	MODIFIER	-	-
1-79771158	1:79771156-79771158	insertion	intergenic_variant	MODIFIER	-	-
1-79906210	1:79906208-79906250	deletion	intergenic_variant	MODIFIER	-	-
1-79910932	1:79910930-79910932	insertion	downstream_gene_variant	MODIFIER	RTP4	ENSBTAG00000032265
1-79912503	1:79912501-79912503	insertion	coding_sequence_variant,feature_elongation	MODIFIER	RTP4	ENSBTAG00000032265
1-79940673	1:79940671-79940714	deletion	intergenic_variant	MODIFIER	-	-
1-80215311	1:80215309-80215311	insertion	downstream_gene_variant	MODIFIER	ST6GAL1	ENSBTAG00000010357
1-80215311	1:80215309-80215311	insertion	intron_variant,feature_elongation	MODIFIER	ST6GAL1	ENSBTAG00000010357
1-80215311	1:80215309-80215311	insertion	intron_variant,feature_elongation	MODIFIER	ST6GAL1	ENSBTAG00000010357
1-80215311	1:80215309-80215311	insertion	intron_variant,feature_elongation	MODIFIER	ST6GAL1	ENSBTAG00000010357
1-80317443	1:80317441-80317711	deletion	intergenic_variant	MODIFIER	-	-
1-80356996	1:80356994-80356996	insertion	intergenic_variant	MODIFIER	-	-
1-80399738	1:80399736-80399738	insertion	intergenic_variant	MODIFIER	-	-
1-80421837	1:80421835-80421937	deletion	intron_variant,feature_truncation	MODIFIER	ADIPOQ	ENSBTAG00000052213
1-80601887	1:80601885-80601887	insertion	intergenic_variant	MODIFIER	-	-
1-80606309	1:80606307-80606344	deletion	intergenic_variant	MODIFIER	-	-
1-80624183	1:80624181-80624183	insertion	intergenic_variant	MODIFIER	-	-
1-80648201	1:80648199-80648201	insertion	intron_variant,feature_elongation	MODIFIER	DNAJB11	ENSBTAG00000003151
1-80882377	1:80882375-80882627	deletion	intron_variant,feature_truncation	MODIFIER	DGKG	ENSBTAG00000005091
1-80882377	1:80882375-80882627	deletion	intron_variant,feature_truncation	MODIFIER	DGKG	ENSBTAG00000005091
1-80882377	1:80882375-80882627	deletion	intron_variant,feature_truncation	MODIFIER	DGKG	ENSBTAG00000005091
1-80882377	1:80882375-80882627	deletion	intron_variant,feature_truncation	MODIFIER	DGKG	ENSBTAG00000005091
1-80882438	1:80882436-80882674	deletion	intron_variant,feature_truncation	MODIFIER	DGKG	ENSBTAG00000005091
1-80882438	1:80882436-80882674	deletion	intron_variant,feature_truncation	MODIFIER	DGKG	ENSBTAG00000005091
1-80882438	1:80882436-80882674	deletion	intron_variant,feature_truncation	MODIFIER	DGKG	ENSBTAG00000005091
1-80882438	1:80882436-80882674	deletion	intron_variant,feature_truncation	MODIFIER	DGKG	ENSBTAG00000005091
1-80903683	1:80903681-80903722	deletion	intron_variant,feature_truncation	MODIFIER	DGKG	ENSBTAG00000005091
1-80903683	1:80903681-80903722	deletion	intron_variant,feature_truncation	MODIFIER	DGKG	ENSBTAG00000005091
1-80903683	1:80903681-80903722	deletion	intron_variant,feature_truncation	MODIFIER	DGKG	ENSBTAG00000005091
1-80903683	1:80903681-80903722	deletion	intron_variant,feature_truncation	MODIFIER	DGKG	ENSBTAG00000005091
1-80906574	1:80906572-80908231	deletion	intron_variant,feature_truncation	MODIFIER	DGKG	ENSBTAG00000005091
1-80906574	1:80906572-80908231	deletion	intron_variant,feature_truncation	MODIFIER	DGKG	ENSBTAG00000005091
1-80906574	1:80906572-80908231	deletion	intron_variant,feature_truncation	MODIFIER	DGKG	ENSBTAG00000005091
1-80906574	1:80906572-80908231	deletion	intron_variant,feature_truncation	MODIFIER	DGKG	ENSBTAG00000005091
1-80937001	1:80936999-80937001	insertion	intron_variant,feature_elongation	MODIFIER	DGKG	ENSBTAG00000005091
1-80937001	1:80936999-80937001	insertion	intron_variant,feature_elongation	MODIFIER	DGKG	ENSBTAG00000005091
1-80937001	1:80936999-80937001	insertion	intron_variant,feature_elongation	MODIFIER	DGKG	ENSBTAG00000005091
1-80937001	1:80936999-80937001	insertion	intron_variant,feature_elongation	MODIFIER	DGKG	ENSBTAG00000005091
1-80978264	1:80978262-80978264	insertion	intron_variant,feature_elongation	MODIFIER	DGKG	ENSBTAG00000005091
1-80978264	1:80978262-80978264	insertion	intron_variant,feature_elongation	MODIFIER	DGKG	ENSBTAG00000005091
1-80978264	1:80978262-80978264	insertion	intron_variant,feature_elongation	MODIFIER	DGKG	ENSBTAG00000005091
1-80978264	1:80978262-80978264	insertion	intron_variant,feature_elongation	MODIFIER	DGKG	ENSBTAG00000005091
1-81328827	1:81328825-81331904	deletion	intergenic_variant	MODIFIER	-	-
1-81339707	1:81339705-81339707	insertion	intergenic_variant	MODIFIER	-	-
1-81488912	1:81488910-81488978	deletion	intron_variant,feature_truncation	MODIFIER	IGF2BP2	ENSBTAG00000007666
1-81488912	1:81488910-81488978	deletion	intron_variant,feature_truncation	MODIFIER	IGF2BP2	ENSBTAG00000007666
1-81488912	1:81488910-81488978	deletion	intron_variant,feature_truncation	MODIFIER	IGF2BP2	ENSBTAG00000007666
1-81488912	1:81488910-81488978	deletion	intron_variant,feature_truncation	MODIFIER	IGF2BP2	ENSBTAG00000007666
1-81528485	1:81528483-81528534	deletion	intron_variant,feature_truncation	MODIFIER	IGF2BP2	ENSBTAG00000007666
1-81528485	1:81528483-81528534	deletion	intron_variant,feature_truncation	MODIFIER	IGF2BP2	ENSBTAG00000007666
1-81528485	1:81528483-81528534	deletion	intron_variant,feature_truncation	MODIFIER	IGF2BP2	ENSBTAG00000007666
1-81528485	1:81528483-81528534	deletion	intron_variant,feature_truncation	MODIFIER	IGF2BP2	ENSBTAG00000007666
1-81554097	1:81554095-81554183	deletion	intron_variant,feature_truncation	MODIFIER	IGF2BP2	ENSBTAG00000007666
1-81554097	1:81554095-81554183	deletion	intron_variant,feature_truncation	MODIFIER	IGF2BP2	ENSBTAG00000007666
1-81554097	1:81554095-81554183	deletion	intron_variant,feature_truncation	MODIFIER	IGF2BP2	ENSBTAG00000007666
1-81554097	1:81554095-81554183	deletion	intron_variant,feature_truncation	MODIFIER	IGF2BP2	ENSBTAG00000007666
1-81581927	1:81581925-81581927	insertion	downstream_gene_variant	MODIFIER	SENP2	ENSBTAG00000001749
1-81663961	1:81663959-81664046	deletion	intron_variant,feature_truncation	MODIFIER	LIPH	ENSBTAG00000001535
1-81663961	1:81663959-81664046	deletion	downstream_gene_variant	MODIFIER	5S_rRNA	ENSBTAG00000029106
1-81663961	1:81663959-81664046	deletion	intron_variant,feature_truncation	MODIFIER	LIPH	ENSBTAG00000001535
1-81663961	1:81663959-81664046	deletion	intron_variant,feature_truncation	MODIFIER	LIPH	ENSBTAG00000001535
1-81670019	1:81670017-81670161	deletion	intron_variant,feature_truncation	MODIFIER	LIPH	ENSBTAG00000001535
1-81670019	1:81670017-81670161	deletion	intron_variant,feature_truncation	MODIFIER	LIPH	ENSBTAG00000001535
1-81670019	1:81670017-81670161	deletion	intron_variant,feature_truncation	MODIFIER	LIPH	ENSBTAG00000001535
1-81678096	1:81678094-81678230	deletion	intron_variant,feature_truncation	MODIFIER	LIPH	ENSBTAG00000001535
1-81678096	1:81678094-81678230	deletion	intron_variant,feature_truncation	MODIFIER	LIPH	ENSBTAG00000001535
1-81678096	1:81678094-81678230	deletion	intron_variant,feature_truncation	MODIFIER	LIPH	ENSBTAG00000001535
1-81958195	1:81958193-81958195	insertion	intron_variant,feature_elongation	MODIFIER	-	ENSBTAG00000007296
1-81975001	1:81974999-81975034	deletion	intergenic_variant	MODIFIER	-	-
1-82081715	1:82081713-82082699	deletion	intron_variant,feature_truncation	MODIFIER	C1H3orf70	ENSBTAG00000005212
1-82156636	1:82156634-82157390	deletion	intron_variant,feature_truncation	MODIFIER	VPS8	ENSBTAG00000005209
1-82156636	1:82156634-82157390	deletion	intron_variant,feature_truncation	MODIFIER	VPS8	ENSBTAG00000005209
1-82156636	1:82156634-82157390	deletion	intron_variant,feature_truncation	MODIFIER	VPS8	ENSBTAG00000005209
1-82248224	1:82248222-82248224	insertion	intron_variant,feature_elongation	MODIFIER	VPS8	ENSBTAG00000005209
1-82248224	1:82248222-82248224	insertion	intron_variant,feature_elongation	MODIFIER	VPS8	ENSBTAG00000005209
1-82248224	1:82248222-82248224	insertion	intron_variant,feature_elongation	MODIFIER	VPS8	ENSBTAG00000005209
1-82380466	1:82380464-82380501	deletion	upstream_gene_variant	MODIFIER	VPS8	ENSBTAG00000005209
1-82380466	1:82380464-82380501	deletion	downstream_gene_variant	MODIFIER	-	ENSBTAG00000050932
1-82565378	1:82565376-82565418	deletion	intergenic_variant	MODIFIER	-	-
1-82666997	1:82666995-82667071	deletion	intergenic_variant	MODIFIER	-	-
1-82694859	1:82694857-82694897	deletion	intergenic_variant	MODIFIER	-	-
1-82759938	1:82759936-82759938	insertion	downstream_gene_variant	MODIFIER	-	ENSBTAG00000050376
1-82983928	1:82983926-82983928	insertion	intron_variant,feature_elongation	MODIFIER	DVL3	ENSBTAG00000019336
1-83013979	1:83013977-83013979	insertion	upstream_gene_variant	MODIFIER	EIF2B5	ENSBTAG00000011414
1-83013979	1:83013977-83013979	insertion	upstream_gene_variant	MODIFIER	EIF2B5	ENSBTAG00000011414
1-83040611	1:83040609-83043063	deletion	upstream_gene_variant	MODIFIER	-	ENSBTAG00000040304
1-83162146	1:83162144-83162220	deletion	intron_variant,feature_truncation	MODIFIER	ABCC5	ENSBTAG00000017666
1-83162146	1:83162144-83162220	deletion	intron_variant,feature_truncation	MODIFIER	ABCC5	ENSBTAG00000017666
1-83230647	1:83230645-83231725	deletion	intron_variant,feature_truncation	MODIFIER	-	ENSBTAG00000052825
1-83327928	1:83327926-83327928	insertion	intron_variant,feature_elongation	MODIFIER	YEATS2	ENSBTAG00000014451
1-83333841	1:83333839-83333841	insertion	intron_variant,feature_elongation	MODIFIER	YEATS2	ENSBTAG00000014451
1-83669288	1:83669286-83669795	deletion	intron_variant,feature_truncation	MODIFIER	MCF2L2	ENSBTAG00000010394
1-83914565	1:83914563-83914565	insertion	downstream_gene_variant	MODIFIER	MCF2L2	ENSBTAG00000010394
1-84215135	1:84215133-84215590	deletion	intergenic_variant	MODIFIER	-	-
1-84247930	1:84247928-84247985	deletion	intergenic_variant	MODIFIER	-	-
1-84290254	1:84290252-84290735	deletion	intergenic_variant	MODIFIER	-	-
1-84343879	1:84343877-84343939	deletion	intergenic_variant	MODIFIER	-	-
1-84347246	1:84347244-84347292	deletion	intergenic_variant	MODIFIER	-	-
1-84365953	1:84365951-84367187	deletion	intergenic_variant	MODIFIER	-	-
1-84538704	1:84538702-84538738	deletion	downstream_gene_variant	MODIFIER	-	ENSBTAG00000054214
1-84681728	1:84681726-84681728	insertion	intergenic_variant	MODIFIER	-	-
1-84715946	1:84715944-84715946	insertion	intergenic_variant	MODIFIER	-	-
1-84856439	1:84856437-84856554	deletion	intergenic_variant	MODIFIER	-	-
1-85078899	1:85078897-85079110	deletion	intergenic_variant	MODIFIER	-	-
1-85239281	1:85239279-85239598	deletion	intergenic_variant	MODIFIER	-	-
1-85343009	1:85343007-85343160	deletion	intron_variant,non_coding_transcript_variant,feature_truncation	MODIFIER	-	ENSBTAG00000049095
1-85366022	1:85366020-85366121	deletion	intron_variant,non_coding_transcript_variant,feature_truncation	MODIFIER	-	ENSBTAG00000049095
1-85441550	1:85441548-85441550	insertion	intron_variant,non_coding_transcript_variant,feature_elongation	MODIFIER	-	ENSBTAG00000049095
1-85441550	1:85441548-85441550	insertion	intron_variant,non_coding_transcript_variant,feature_elongation	MODIFIER	-	ENSBTAG00000049095
1-85441552	1:85441550-85441552	insertion	intron_variant,non_coding_transcript_variant,feature_elongation	MODIFIER	-	ENSBTAG00000049095
1-85441552	1:85441550-85441552	insertion	intron_variant,non_coding_transcript_variant,feature_elongation	MODIFIER	-	ENSBTAG00000049095
1-85642610	1:85642608-85642820	deletion	intergenic_variant	MODIFIER	-	-
1-85644707	1:85644705-85645382	deletion	intergenic_variant	MODIFIER	-	-
1-85703821	1:85703819-85703821	insertion	intergenic_variant	MODIFIER	-	-
1-85714774	1:85714772-85714910	deletion	intergenic_variant	MODIFIER	-	-
1-85769467	1:85769465-85769467	insertion	intergenic_variant	MODIFIER	-	-
1-85845010	1:85845008-85845010	insertion	intergenic_variant	MODIFIER	-	-
1-85858520	1:85858518-85859040	deletion	intergenic_variant	MODIFIER	-	-
1-85870136	1:85870134-85870640	deletion	intergenic_variant	MODIFIER	-	-
1-85870145	1:85870143-85870747	deletion	intergenic_variant	MODIFIER	-	-
1-85870145	1:85870143-85870747	deletion	intergenic_variant	MODIFIER	-	-
1-85870149	1:85870147-85870951	deletion	intergenic_variant	MODIFIER	-	-
1-85923212	1:85923210-85923212	insertion	intergenic_variant	MODIFIER	-	-
1-85941755	1:85941753-85941755	insertion	intergenic_variant	MODIFIER	-	-
1-85953303	1:85953301-85953303	insertion	intergenic_variant	MODIFIER	-	-
1-86026405	1:86026403-86026450	deletion	intergenic_variant	MODIFIER	-	-
1-86091845	1:86091843-86091845	insertion	intron_variant,feature_elongation	MODIFIER	FXR1	ENSBTAG00000016457
1-86091845	1:86091843-86091845	insertion	intron_variant,feature_elongation	MODIFIER	FXR1	ENSBTAG00000016457
1-86091845	1:86091843-86091845	insertion	intron_variant,feature_elongation	MODIFIER	FXR1	ENSBTAG00000016457
1-86091845	1:86091843-86091845	insertion	intron_variant,feature_elongation	MODIFIER	FXR1	ENSBTAG00000016457
1-86135272	1:86135270-86136518	deletion	intergenic_variant	MODIFIER	-	-
1-86149120	1:86149118-86149120	insertion	intergenic_variant	MODIFIER	-	-
1-86151437	1:86151435-86155482	deletion	intergenic_variant	MODIFIER	-	-
1-86218922	1:86218920-86218922	insertion	intergenic_variant	MODIFIER	-	-
1-86232152	1:86232150-86232152	insertion	intergenic_variant	MODIFIER	-	-
1-86232157	1:86232155-86232157	insertion	intergenic_variant	MODIFIER	-	-
1-86646436	1:86646434-86646621	deletion	intergenic_variant	MODIFIER	-	-
1-87206958	1:87206956-87206958	insertion	intron_variant,feature_elongation	MODIFIER	PEX5L	ENSBTAG00000013219
1-87206958	1:87206956-87206958	insertion	intron_variant,feature_elongation	MODIFIER	PEX5L	ENSBTAG00000013219
1-87206958	1:87206956-87206958	insertion	intron_variant,feature_elongation	MODIFIER	PEX5L	ENSBTAG00000013219
1-87213211	1:87213209-87213211	insertion	intron_variant,feature_elongation	MODIFIER	PEX5L	ENSBTAG00000013219
1-87213211	1:87213209-87213211	insertion	intron_variant,feature_elongation	MODIFIER	PEX5L	ENSBTAG00000013219
1-87213211	1:87213209-87213211	insertion	intron_variant,feature_elongation	MODIFIER	PEX5L	ENSBTAG00000013219
1-87278023	1:87278021-87278023	insertion	intron_variant,feature_elongation	MODIFIER	PEX5L	ENSBTAG00000013219
1-87278023	1:87278021-87278023	insertion	intron_variant,feature_elongation	MODIFIER	PEX5L	ENSBTAG00000013219
1-87278023	1:87278021-87278023	insertion	intron_variant,feature_elongation	MODIFIER	PEX5L	ENSBTAG00000013219
1-87302152	1:87302150-87302254	deletion	intron_variant,feature_truncation	MODIFIER	PEX5L	ENSBTAG00000013219
1-87302152	1:87302150-87302254	deletion	intron_variant,feature_truncation	MODIFIER	PEX5L	ENSBTAG00000013219
1-87302152	1:87302150-87302254	deletion	intron_variant,feature_truncation	MODIFIER	PEX5L	ENSBTAG00000013219
1-87307410	1:87307408-87307410	insertion	intron_variant,feature_elongation	MODIFIER	PEX5L	ENSBTAG00000013219
1-87307410	1:87307408-87307410	insertion	intron_variant,feature_elongation	MODIFIER	PEX5L	ENSBTAG00000013219
1-87307410	1:87307408-87307410	insertion	intron_variant,feature_elongation	MODIFIER	PEX5L	ENSBTAG00000013219
1-87307416	1:87307414-87307416	insertion	intron_variant,feature_elongation	MODIFIER	PEX5L	ENSBTAG00000013219
1-87307416	1:87307414-87307416	insertion	intron_variant,feature_elongation	MODIFIER	PEX5L	ENSBTAG00000013219
1-87307416	1:87307414-87307416	insertion	intron_variant,feature_elongation	MODIFIER	PEX5L	ENSBTAG00000013219
1-87307418	1:87307416-87307418	insertion	intron_variant,feature_elongation	MODIFIER	PEX5L	ENSBTAG00000013219
1-87307418	1:87307416-87307418	insertion	intron_variant,feature_elongation	MODIFIER	PEX5L	ENSBTAG00000013219
1-87307418	1:87307416-87307418	insertion	intron_variant,feature_elongation	MODIFIER	PEX5L	ENSBTAG00000013219
1-87315281	1:87315279-87315281	insertion	intron_variant,feature_elongation	MODIFIER	PEX5L	ENSBTAG00000013219
1-87315281	1:87315279-87315281	insertion	intron_variant,feature_elongation	MODIFIER	PEX5L	ENSBTAG00000013219
1-87315281	1:87315279-87315281	insertion	intron_variant,feature_elongation	MODIFIER	PEX5L	ENSBTAG00000013219
1-87597930	1:87597928-87597930	insertion	intergenic_variant	MODIFIER	-	-
1-87712914	1:87712912-87713641	deletion	intron_variant,feature_truncation	MODIFIER	GNB4	ENSBTAG00000002767
1-87712914	1:87712912-87713641	deletion	intron_variant,feature_truncation	MODIFIER	GNB4	ENSBTAG00000002767
1-87765241	1:87765239-87765615	deletion	5_prime_UTR_variant,feature_truncation	MODIFIER	MFN1	ENSBTAG00000010485
1-87779103	1:87779101-87779203	deletion	downstream_gene_variant	MODIFIER	ZNF639	ENSBTAG00000037393
1-87839969	1:87839967-87840671	deletion	intron_variant,feature_truncation	MODIFIER	KCNMB3	ENSBTAG00000009235
1-87839969	1:87839967-87840671	deletion	upstream_gene_variant	MODIFIER	KCNMB3	ENSBTAG00000009235
1-87900411	1:87900409-87900411	insertion	intron_variant,feature_elongation	MODIFIER	PIK3CA	ENSBTAG00000009232
1-87900411	1:87900409-87900411	insertion	intron_variant,feature_elongation	MODIFIER	PIK3CA	ENSBTAG00000009232
1-88354475	1:88354473-88354555	deletion	downstream_gene_variant	MODIFIER	PLCXD1	ENSBTAG00000035144
1-88354475	1:88354473-88354555	deletion	intron_variant,feature_truncation	MODIFIER	GTPBP6	ENSBTAG00000054315
1-88354475	1:88354473-88354555	deletion	intron_variant,feature_truncation	MODIFIER	GTPBP6	ENSBTAG00000054315
1-88354475	1:88354473-88354555	deletion	intron_variant,feature_truncation	MODIFIER	GTPBP6	ENSBTAG00000054315
1-88361713	1:88361711-88361769	deletion	intron_variant,feature_truncation	MODIFIER	GTPBP6	ENSBTAG00000054315
1-88361713	1:88361711-88361769	deletion	intron_variant,feature_truncation	MODIFIER	GTPBP6	ENSBTAG00000054315
1-88361713	1:88361711-88361769	deletion	intron_variant,feature_truncation	MODIFIER	GTPBP6	ENSBTAG00000054315
1-88379216	1:88379214-88379216	insertion	intron_variant,feature_elongation	MODIFIER	-	ENSBTAG00000052803
1-88379284	1:88379282-88379284	insertion	intron_variant,feature_elongation	MODIFIER	-	ENSBTAG00000052803
1-88383108	1:88383106-88383171	deletion	intron_variant,feature_truncation	MODIFIER	-	ENSBTAG00000052803
1-88396073	1:88396071-88396114	deletion	intron_variant,feature_truncation	MODIFIER	-	ENSBTAG00000052803
1-88491315	1:88491313-88491507	deletion	intergenic_variant	MODIFIER	-	-
1-88498974	1:88498972-88509240	deletion	intergenic_variant	MODIFIER	-	-
1-88499049	1:88499047-88509313	deletion	intergenic_variant	MODIFIER	-	-
1-88517707	1:88517705-88517916	deletion	intergenic_variant	MODIFIER	-	-
1-88537372	1:88537370-88537515	deletion	intergenic_variant	MODIFIER	-	-
1-88626761	1:88626759-88626809	deletion	intergenic_variant	MODIFIER	-	-
1-88651977	1:88651975-88651977	insertion	intergenic_variant	MODIFIER	-	-
1-88713612	1:88713610-88714549	deletion	transcript_ablation	HIGH	-	ENSBTAG00000048417
1-88893155	1:88893153-88893155	insertion	intergenic_variant	MODIFIER	-	-
1-89145663	1:89145661-89146401	deletion	intergenic_variant	MODIFIER	-	-
1-89942408	1:89942406-89942513	deletion	intergenic_variant	MODIFIER	-	-
1-90392045	1:90392043-90392045	insertion	intergenic_variant	MODIFIER	-	-
1-90455440	1:90455438-90455440	insertion	intergenic_variant	MODIFIER	-	-
1-90512312	1:90512310-90512312	insertion	intergenic_variant	MODIFIER	-	-
1-90587170	1:90587168-90587216	deletion	intergenic_variant	MODIFIER	-	-
1-90591880	1:90591878-90592288	deletion	intergenic_variant	MODIFIER	-	-
1-90600590	1:90600588-90600768	deletion	intergenic_variant	MODIFIER	-	-
1-90786809	1:90786807-90786860	deletion	intergenic_variant	MODIFIER	-	-
1-90805454	1:90805452-90805724	deletion	intergenic_variant	MODIFIER	-	-
1-90856200	1:90856198-90856200	insertion	intergenic_variant	MODIFIER	-	-
1-90900517	1:90900515-90900517	insertion	intergenic_variant	MODIFIER	-	-
1-90900653	1:90900651-90900695	deletion	intergenic_variant	MODIFIER	-	-
1-90935911	1:90935909-90936001	deletion	intergenic_variant	MODIFIER	-	-
1-91075443	1:91075441-91075443	insertion	intergenic_variant	MODIFIER	-	-
1-91084802	1:91084800-91084802	insertion	intergenic_variant	MODIFIER	-	-
1-91185887	1:91185885-91185887	insertion	intergenic_variant	MODIFIER	-	-
1-91244699	1:91244697-91244745	deletion	intergenic_variant	MODIFIER	-	-
1-91297918	1:91297916-91297918	insertion	intergenic_variant	MODIFIER	-	-
1-91411483	1:91411481-91411590	deletion	intergenic_variant	MODIFIER	-	-
1-91524574	1:91524572-91524574	insertion	intron_variant,feature_elongation	MODIFIER	NAALADL2	ENSBTAG00000048493
1-91524574	1:91524572-91524574	insertion	intron_variant,feature_elongation	MODIFIER	NAALADL2	ENSBTAG00000048493
1-91524574	1:91524572-91524574	insertion	intron_variant,feature_elongation	MODIFIER	NAALADL2	ENSBTAG00000048493
1-91689255	1:91689253-91690513	deletion	intron_variant,feature_truncation	MODIFIER	NAALADL2	ENSBTAG00000048493
1-91689255	1:91689253-91690513	deletion	intron_variant,feature_truncation	MODIFIER	NAALADL2	ENSBTAG00000048493
1-91689255	1:91689253-91690513	deletion	intron_variant,feature_truncation	MODIFIER	NAALADL2	ENSBTAG00000048493
1-91857038	1:91857036-91857297	deletion	intron_variant,feature_truncation	MODIFIER	NAALADL2	ENSBTAG00000048493
1-91857038	1:91857036-91857297	deletion	intron_variant,feature_truncation	MODIFIER	NAALADL2	ENSBTAG00000048493
1-91857038	1:91857036-91857297	deletion	intron_variant,feature_truncation	MODIFIER	NAALADL2	ENSBTAG00000048493
1-91987444	1:91987442-91987444	insertion	intron_variant,feature_elongation	MODIFIER	NAALADL2	ENSBTAG00000048493
1-91987444	1:91987442-91987444	insertion	intron_variant,feature_elongation	MODIFIER	NAALADL2	ENSBTAG00000048493
1-91987444	1:91987442-91987444	insertion	intron_variant,feature_elongation	MODIFIER	NAALADL2	ENSBTAG00000048493
1-92148108	1:92148106-92148786	deletion	intron_variant,feature_truncation	MODIFIER	NAALADL2	ENSBTAG00000048493
1-92148108	1:92148106-92148786	deletion	intron_variant,feature_truncation	MODIFIER	NAALADL2	ENSBTAG00000048493
1-92148108	1:92148106-92148786	deletion	intron_variant,feature_truncation	MODIFIER	NAALADL2	ENSBTAG00000048493
1-92288780	1:92288778-92289262	deletion	intron_variant,feature_truncation	MODIFIER	NAALADL2	ENSBTAG00000048493
1-92288780	1:92288778-92289262	deletion	intron_variant,feature_truncation	MODIFIER	NAALADL2	ENSBTAG00000048493
1-92288780	1:92288778-92289262	deletion	intron_variant,feature_truncation	MODIFIER	NAALADL2	ENSBTAG00000048493
1-96083524	1:96083522-96083667	deletion	intron_variant,feature_truncation	MODIFIER	-	ENSBTAG00000049814
1-96908636	1:96908634-96908675	deletion	intron_variant,feature_truncation	MODIFIER	SLC7A14	ENSBTAG00000016323
1-96975807	1:96975805-96976722	deletion	downstream_gene_variant	MODIFIER	SLC7A14	ENSBTAG00000016323
1-96983453	1:96983451-96983513	deletion	intergenic_variant	MODIFIER	-	-
1-97203946	1:97203944-97203946	insertion	intron_variant,feature_elongation	MODIFIER	PHC3	ENSBTAG00000013938
1-97203946	1:97203944-97203946	insertion	intron_variant,feature_elongation	MODIFIER	PHC3	ENSBTAG00000013938
1-97203946	1:97203944-97203946	insertion	intron_variant,feature_elongation	MODIFIER	PHC3	ENSBTAG00000013938
1-97203946	1:97203944-97203946	insertion	intron_variant,feature_elongation	MODIFIER	PHC3	ENSBTAG00000013938
1-97203946	1:97203944-97203946	insertion	intron_variant,feature_elongation	MODIFIER	PHC3	ENSBTAG00000013938
1-97203946	1:97203944-97203946	insertion	intron_variant,feature_elongation	MODIFIER	PHC3	ENSBTAG00000013938
1-97203946	1:97203944-97203946	insertion	intron_variant,feature_elongation	MODIFIER	PHC3	ENSBTAG00000013938
1-97221694	1:97221692-97221694	insertion	intron_variant,feature_elongation	MODIFIER	PHC3	ENSBTAG00000013938
1-97221694	1:97221692-97221694	insertion	intron_variant,feature_elongation	MODIFIER	PHC3	ENSBTAG00000013938
1-97221694	1:97221692-97221694	insertion	intron_variant,feature_elongation	MODIFIER	PHC3	ENSBTAG00000013938
1-97221694	1:97221692-97221694	insertion	intron_variant,feature_elongation	MODIFIER	PHC3	ENSBTAG00000013938
1-97221694	1:97221692-97221694	insertion	intron_variant,feature_elongation	MODIFIER	PHC3	ENSBTAG00000013938
1-97221694	1:97221692-97221694	insertion	intron_variant,feature_elongation	MODIFIER	PHC3	ENSBTAG00000013938
1-97221694	1:97221692-97221694	insertion	intron_variant,feature_elongation	MODIFIER	PHC3	ENSBTAG00000013938
1-97259345	1:97259343-97259418	deletion	intron_variant,feature_truncation	MODIFIER	PHC3	ENSBTAG00000013938
1-97259345	1:97259343-97259418	deletion	intron_variant,feature_truncation	MODIFIER	PHC3	ENSBTAG00000013938
1-97259345	1:97259343-97259418	deletion	intron_variant,feature_truncation	MODIFIER	PHC3	ENSBTAG00000013938
1-97259345	1:97259343-97259418	deletion	intron_variant,feature_truncation	MODIFIER	PHC3	ENSBTAG00000013938
1-97259345	1:97259343-97259418	deletion	intron_variant,feature_truncation	MODIFIER	PHC3	ENSBTAG00000013938
1-97259345	1:97259343-97259418	deletion	intron_variant,feature_truncation	MODIFIER	PHC3	ENSBTAG00000013938
1-97259345	1:97259343-97259418	deletion	intron_variant,feature_truncation	MODIFIER	PHC3	ENSBTAG00000013938
1-97366635	1:97366633-97366670	deletion	intergenic_variant	MODIFIER	-	-
1-97370209	1:97370207-97370605	deletion	intergenic_variant	MODIFIER	-	-
1-97380737	1:97380735-97382719	deletion	intergenic_variant	MODIFIER	-	-
1-97400348	1:97400346-97400348	insertion	intron_variant,feature_elongation	MODIFIER	SEC62	ENSBTAG00000039442
1-97491338	1:97491336-97491338	insertion	intergenic_variant	MODIFIER	-	-
1-97544433	1:97544431-97544433	insertion	intron_variant,non_coding_transcript_variant,feature_elongation	MODIFIER	LRRIQ4	ENSBTAG00000006415
1-97575084	1:97575082-97575117	deletion	intron_variant,feature_truncation	MODIFIER	LRRC34	ENSBTAG00000006409
1-97622025	1:97622023-97622170	deletion	intergenic_variant	MODIFIER	-	-
1-97680960	1:97680958-97680960	insertion	intergenic_variant	MODIFIER	-	-
1-97720115	1:97720113-97720115	insertion	intergenic_variant	MODIFIER	-	-
1-97735559	1:97735557-97735559	insertion	intergenic_variant	MODIFIER	-	-
1-97892940	1:97892938-97892940	insertion	intergenic_variant	MODIFIER	-	-
1-98455496	1:98455494-98455629	deletion	intergenic_variant	MODIFIER	-	-
1-98490124	1:98490122-98490254	deletion	intergenic_variant	MODIFIER	-	-
1-98493673	1:98493671-98493719	deletion	intergenic_variant	MODIFIER	-	-
1-98559085	1:98559083-98560185	deletion	intergenic_variant	MODIFIER	-	-
1-98560740	1:98560738-98560740	insertion	intergenic_variant	MODIFIER	-	-
1-98797441	1:98797439-98797441	insertion	intergenic_variant	MODIFIER	-	-
1-98837199	1:98837197-98837856	deletion	intergenic_variant	MODIFIER	-	-
1-98970143	1:98970141-98970143	insertion	intergenic_variant	MODIFIER	-	-
1-99012506	1:99012504-99012643	deletion	intergenic_variant	MODIFIER	-	-
1-99014304	1:99014302-99014304	insertion	intergenic_variant	MODIFIER	-	-
1-99025249	1:99025247-99025249	insertion	intergenic_variant	MODIFIER	-	-
1-99177942	1:99177940-99177942	insertion	intergenic_variant	MODIFIER	-	-
1-99214212	1:99214210-99214212	insertion	intergenic_variant	MODIFIER	-	-
1-99269536	1:99269534-99269604	deletion	intergenic_variant	MODIFIER	-	-
1-99273005	1:99273003-99274035	deletion	intergenic_variant	MODIFIER	-	-
1-99405887	1:99405885-99405941	deletion	intron_variant,feature_truncation	MODIFIER	GOLIM4	ENSBTAG00000018727
1-99405887	1:99405885-99405941	deletion	intron_variant,feature_truncation	MODIFIER	GOLIM4	ENSBTAG00000018727
1-99510584	1:99510582-99510626	deletion	intergenic_variant	MODIFIER	-	-
1-99611379	1:99611377-99611379	insertion	intergenic_variant	MODIFIER	-	-
1-99700972	1:99700970-99701013	deletion	intron_variant,feature_truncation	MODIFIER	SERPINI1	ENSBTAG00000012708
1-99700972	1:99700970-99701013	deletion	intron_variant,feature_truncation	MODIFIER	SERPINI1	ENSBTAG00000012708
1-99721347	1:99721345-99721382	deletion	intron_variant,feature_truncation	MODIFIER	SERPINI1	ENSBTAG00000012708
1-99732097	1:99732095-99732097	insertion	intron_variant,feature_elongation	MODIFIER	SERPINI1	ENSBTAG00000012708
1-99733670	1:99733668-99733670	insertion	intron_variant,feature_elongation	MODIFIER	SERPINI1	ENSBTAG00000012708
1-99808197	1:99808195-99808261	deletion	downstream_gene_variant	MODIFIER	PDCD10	ENSBTAG00000031709
1-99817708	1:99817706-99817874	deletion	intergenic_variant	MODIFIER	-	-
1-99920491	1:99920489-99920491	insertion	intron_variant,feature_elongation	MODIFIER	WDR49	ENSBTAG00000031618
1-99920491	1:99920489-99920491	insertion	intron_variant,feature_elongation	MODIFIER	WDR49	ENSBTAG00000031618
1-99920491	1:99920489-99920491	insertion	intron_variant,feature_elongation	MODIFIER	WDR49	ENSBTAG00000031618
1-99932711	1:99932709-99932753	deletion	intron_variant,feature_truncation	MODIFIER	WDR49	ENSBTAG00000031618
1-99932711	1:99932709-99932753	deletion	intron_variant,feature_truncation	MODIFIER	WDR49	ENSBTAG00000031618
1-99932711	1:99932709-99932753	deletion	intron_variant,feature_truncation	MODIFIER	WDR49	ENSBTAG00000031618
1-99969498	1:99969496-99970311	deletion	intron_variant,feature_truncation	MODIFIER	WDR49	ENSBTAG00000031618
1-99969498	1:99969496-99970311	deletion	intron_variant,feature_truncation	MODIFIER	WDR49	ENSBTAG00000031618
1-99969498	1:99969496-99970311	deletion	intron_variant,feature_truncation	MODIFIER	WDR49	ENSBTAG00000031618
1-99981983	1:99981981-99981983	insertion	intron_variant,feature_elongation	MODIFIER	WDR49	ENSBTAG00000031618
1-99981983	1:99981981-99981983	insertion	intron_variant,feature_elongation	MODIFIER	WDR49	ENSBTAG00000031618
1-99981983	1:99981981-99981983	insertion	intron_variant,feature_elongation	MODIFIER	WDR49	ENSBTAG00000031618
1-100171644	1:100171642-100171689	deletion	downstream_gene_variant	MODIFIER	ZBBX	ENSBTAG00000035710
1-100179791	1:100179789-100179791	insertion	intergenic_variant	MODIFIER	-	-
1-100249103	1:100249101-100249103	insertion	intergenic_variant	MODIFIER	-	-
1-100363029	1:100363027-100363029	insertion	intergenic_variant	MODIFIER	-	-
1-100364827	1:100364825-100365243	deletion	intergenic_variant	MODIFIER	-	-
1-100412746	1:100412744-100412782	deletion	intergenic_variant	MODIFIER	-	-
1-100420292	1:100420290-100421461	deletion	intergenic_variant	MODIFIER	-	-
1-100423110	1:100423108-100423110	insertion	intergenic_variant	MODIFIER	-	-
1-100479382	1:100479380-100479426	deletion	intergenic_variant	MODIFIER	-	-
1-100495009	1:100495007-100495009	insertion	intergenic_variant	MODIFIER	-	-
1-100512171	1:100512169-100513718	deletion	intergenic_variant	MODIFIER	-	-
1-100512415	1:100512413-100513965	deletion	intergenic_variant	MODIFIER	-	-
1-100516130	1:100516128-100516130	insertion	intergenic_variant	MODIFIER	-	-
1-100547860	1:100547858-100547860	insertion	intergenic_variant	MODIFIER	-	-
1-100562760	1:100562758-100565591	deletion	intergenic_variant	MODIFIER	-	-
1-100569536	1:100569534-100569536	insertion	intergenic_variant	MODIFIER	-	-
1-100577230	1:100577228-100578783	deletion	intergenic_variant	MODIFIER	-	-
1-100663483	1:100663481-100665368	deletion	intergenic_variant	MODIFIER	-	-
1-100696586	1:100696584-100696586	insertion	intergenic_variant	MODIFIER	-	-
1-100852679	1:100852677-100852830	deletion	intergenic_variant	MODIFIER	-	-
1-100866244	1:100866242-100866244	insertion	intergenic_variant	MODIFIER	-	-
1-100889319	1:100889317-100889319	insertion	intergenic_variant	MODIFIER	-	-
1-101392713	1:101392711-101393458	deletion	intergenic_variant	MODIFIER	-	-
1-101441964	1:101441962-101442839	deletion	intergenic_variant	MODIFIER	-	-
1-101447226	1:101447224-101447226	insertion	intergenic_variant	MODIFIER	-	-
1-101450386	1:101450384-101450504	deletion	intergenic_variant	MODIFIER	-	-
1-101522057	1:101522055-101522095	deletion	upstream_gene_variant	MODIFIER	BCHE	ENSBTAG00000011139
1-101541863	1:101541861-101541863	insertion	intron_variant,feature_elongation	MODIFIER	BCHE	ENSBTAG00000011139
1-101541863	1:101541861-101541863	insertion	intron_variant,feature_elongation	MODIFIER	BCHE	ENSBTAG00000011139
1-101553745	1:101553743-101553745	insertion	intron_variant,feature_elongation	MODIFIER	BCHE	ENSBTAG00000011139
1-101553745	1:101553743-101553745	insertion	intron_variant,feature_elongation	MODIFIER	BCHE	ENSBTAG00000011139
1-101618777	1:101618775-101618874	deletion	upstream_gene_variant	MODIFIER	-	ENSBTAG00000053582
1-101652847	1:101652845-101652847	insertion	intergenic_variant	MODIFIER	-	-
1-101776616	1:101776614-101777105	deletion	intergenic_variant	MODIFIER	-	-
1-101960524	1:101960522-101960524	insertion	intergenic_variant	MODIFIER	-	-
1-102001586	1:102001584-102001586	insertion	intergenic_variant	MODIFIER	-	-
1-102143970	1:102143968-102144470	deletion	intergenic_variant	MODIFIER	-	-
1-102147456	1:102147454-102147997	deletion	intergenic_variant	MODIFIER	-	-
1-102317568	1:102317566-102317568	insertion	intron_variant,feature_elongation	MODIFIER	SI	ENSBTAG00000006975
1-102347168	1:102347166-102347168	insertion	intron_variant,feature_elongation	MODIFIER	SI	ENSBTAG00000006975
1-102444287	1:102444285-102444330	deletion	downstream_gene_variant	MODIFIER	U6	ENSBTAG00000044737
1-102494519	1:102494517-102494519	insertion	intergenic_variant	MODIFIER	-	-
1-102520542	1:102520540-102520542	insertion	intergenic_variant	MODIFIER	-	-
1-102589992	1:102589990-102590030	deletion	intergenic_variant	MODIFIER	-	-
1-102736566	1:102736564-102736708	deletion	intergenic_variant	MODIFIER	-	-
1-102894935	1:102894933-102894935	insertion	intergenic_variant	MODIFIER	-	-
1-102977800	1:102977798-102977841	deletion	intergenic_variant	MODIFIER	-	-
1-103086928	1:103086926-103086928	insertion	intergenic_variant	MODIFIER	-	-
1-103216662	1:103216660-103216813	deletion	intergenic_variant	MODIFIER	-	-
1-103294630	1:103294628-103295176	deletion	intergenic_variant	MODIFIER	-	-
1-103296576	1:103296574-103296897	deletion	intergenic_variant	MODIFIER	-	-
1-103322040	1:103322038-103322133	deletion	intergenic_variant	MODIFIER	-	-
1-103324764	1:103324762-103324764	insertion	intergenic_variant	MODIFIER	-	-
1-103333703	1:103333701-103334533	deletion	transcript_ablation	HIGH	-	ENSBTAG00000018312
1-103349857	1:103349855-103349892	deletion	intergenic_variant	MODIFIER	-	-
1-103385363	1:103385361-103385400	deletion	intergenic_variant	MODIFIER	-	-
1-103391082	1:103391080-103391082	insertion	intergenic_variant	MODIFIER	-	-
1-103424617	1:103424615-103424757	deletion	intergenic_variant	MODIFIER	-	-
1-103510704	1:103510702-103510704	insertion	intergenic_variant	MODIFIER	-	-
1-103512089	1:103512087-103512089	insertion	intergenic_variant	MODIFIER	-	-
1-103603788	1:103603786-103603788	insertion	intergenic_variant	MODIFIER	-	-
1-103605712	1:103605710-103605712	insertion	intergenic_variant	MODIFIER	-	-
1-103646725	1:103646723-103648135	deletion	intergenic_variant	MODIFIER	-	-
1-103652534	1:103652532-103652688	deletion	intergenic_variant	MODIFIER	-	-
1-103712490	1:103712488-103715486	deletion	intergenic_variant	MODIFIER	-	-
1-103749923	1:103749921-103749923	insertion	intergenic_variant	MODIFIER	-	-
1-103758879	1:103758877-103758879	insertion	intergenic_variant	MODIFIER	-	-
1-103759499	1:103759497-103759539	deletion	intergenic_variant	MODIFIER	-	-
1-103785525	1:103785523-103785525	insertion	intergenic_variant	MODIFIER	-	-
1-103830264	1:103830262-103832025	deletion	intergenic_variant	MODIFIER	-	-
1-103862534	1:103862532-103862534	insertion	intergenic_variant	MODIFIER	-	-
1-103866649	1:103866647-103866649	insertion	intergenic_variant	MODIFIER	-	-
1-103902320	1:103902318-103902405	deletion	intergenic_variant	MODIFIER	-	-
1-103929013	1:103929011-103929013	insertion	intergenic_variant	MODIFIER	-	-
1-103952849	1:103952847-103952892	deletion	intergenic_variant	MODIFIER	-	-
1-104001107	1:104001105-104001107	insertion	intergenic_variant	MODIFIER	-	-
1-104047049	1:104047047-104048444	deletion	intergenic_variant	MODIFIER	-	-
1-104050382	1:104050380-104050382	insertion	intergenic_variant	MODIFIER	-	-
1-104051099	1:104051097-104051099	insertion	intergenic_variant	MODIFIER	-	-
1-104072959	1:104072957-104072959	insertion	intergenic_variant	MODIFIER	-	-
1-104112257	1:104112255-104112519	deletion	intergenic_variant	MODIFIER	-	-
1-104145248	1:104145246-104145289	deletion	intergenic_variant	MODIFIER	-	-
1-104163239	1:104163237-104163515	deletion	intergenic_variant	MODIFIER	-	-
1-104166803	1:104166801-104166940	deletion	intergenic_variant	MODIFIER	-	-
1-104173281	1:104173279-104173281	insertion	intergenic_variant	MODIFIER	-	-
1-104195697	1:104195695-104195697	insertion	intergenic_variant	MODIFIER	-	-
1-104197231	1:104197229-104197284	deletion	intergenic_variant	MODIFIER	-	-
1-104285946	1:104285944-104285946	insertion	intergenic_variant	MODIFIER	-	-
1-104288852	1:104288850-104289784	deletion	intergenic_variant	MODIFIER	-	-
1-104307089	1:104307087-104307089	insertion	intergenic_variant	MODIFIER	-	-
1-104330582	1:104330580-104330582	insertion	intergenic_variant	MODIFIER	-	-
1-104330588	1:104330586-104330588	insertion	intergenic_variant	MODIFIER	-	-
1-104330591	1:104330589-104330591	insertion	intergenic_variant	MODIFIER	-	-
1-104405465	1:104405463-104405465	insertion	upstream_gene_variant	MODIFIER	-	ENSBTAG00000025847
1-104412981	1:104412979-104413108	deletion	downstream_gene_variant	MODIFIER	-	ENSBTAG00000025847
1-104425169	1:104425167-104426666	deletion	intergenic_variant	MODIFIER	-	-
1-104430650	1:104430648-104436196	deletion	intergenic_variant	MODIFIER	-	-
1-104442667	1:104442665-104442791	deletion	intergenic_variant	MODIFIER	-	-
1-104485477	1:104485475-104485685	deletion	intergenic_variant	MODIFIER	-	-
1-104494703	1:104494701-104495129	deletion	intergenic_variant	MODIFIER	-	-
1-104499621	1:104499619-104499621	insertion	intergenic_variant	MODIFIER	-	-
1-104523815	1:104523813-104523958	deletion	intergenic_variant	MODIFIER	-	-
1-104524543	1:104524541-104524543	insertion	intergenic_variant	MODIFIER	-	-
1-104534575	1:104534573-104534575	insertion	intergenic_variant	MODIFIER	-	-
1-104579469	1:104579467-104579469	insertion	intergenic_variant	MODIFIER	-	-
1-104585673	1:104585671-104586911	deletion	intergenic_variant	MODIFIER	-	-
1-104588214	1:104588212-104588825	deletion	intergenic_variant	MODIFIER	-	-
1-104590265	1:104590263-104590265	insertion	intergenic_variant	MODIFIER	-	-
1-104603310	1:104603308-104603348	deletion	intergenic_variant	MODIFIER	-	-
1-104684917	1:104684915-104684917	insertion	intergenic_variant	MODIFIER	-	-
1-104702489	1:104702487-104702489	insertion	intergenic_variant	MODIFIER	-	-
1-104702489	1:104702487-104702489	insertion	intergenic_variant	MODIFIER	-	-
1-104702490	1:104702488-104702490	insertion	intergenic_variant	MODIFIER	-	-
1-104702985	1:104702983-104702985	insertion	intergenic_variant	MODIFIER	-	-
1-104705903	1:104705901-104705903	insertion	intergenic_variant	MODIFIER	-	-
1-104708371	1:104708369-104708371	insertion	intergenic_variant	MODIFIER	-	-
1-104821661	1:104821659-104821661	insertion	intergenic_variant	MODIFIER	-	-
1-104824027	1:104824025-104824479	deletion	intergenic_variant	MODIFIER	-	-
1-104836656	1:104836654-104836656	insertion	intergenic_variant	MODIFIER	-	-
1-104854744	1:104854742-104854744	insertion	intergenic_variant	MODIFIER	-	-
1-104941460	1:104941458-104941568	deletion	intergenic_variant	MODIFIER	-	-
1-104983944	1:104983942-104983990	deletion	intergenic_variant	MODIFIER	-	-
1-105002074	1:105002072-105002137	deletion	intergenic_variant	MODIFIER	-	-
1-105011777	1:105011775-105012992	deletion	intergenic_variant	MODIFIER	-	-
1-105015507	1:105015505-105015623	deletion	intergenic_variant	MODIFIER	-	-
1-105055243	1:105055241-105055276	deletion	intergenic_variant	MODIFIER	-	-
1-105061895	1:105061893-105061895	insertion	intergenic_variant	MODIFIER	-	-
1-105062866	1:105062864-105062866	insertion	intergenic_variant	MODIFIER	-	-
1-105067968	1:105067966-105069925	deletion	intergenic_variant	MODIFIER	-	-
1-105114140	1:105114138-105114140	insertion	intergenic_variant	MODIFIER	-	-
1-105114140	1:105114138-105114140	insertion	intergenic_variant	MODIFIER	-	-
1-105125763	1:105125761-105125955	deletion	intergenic_variant	MODIFIER	-	-
1-105172689	1:105172687-105174065	deletion	intergenic_variant	MODIFIER	-	-
1-105176649	1:105176647-105176649	insertion	intergenic_variant	MODIFIER	-	-
1-105202026	1:105202024-105202072	deletion	intergenic_variant	MODIFIER	-	-
1-105210054	1:105210052-105210129	deletion	intergenic_variant	MODIFIER	-	-
1-105231658	1:105231656-105231695	deletion	intergenic_variant	MODIFIER	-	-
1-105266745	1:105266743-105267097	deletion	intergenic_variant	MODIFIER	-	-
1-105417440	1:105417438-105417440	insertion	intergenic_variant	MODIFIER	-	-
1-105454796	1:105454794-105454992	deletion	intergenic_variant	MODIFIER	-	-
1-105497982	1:105497980-105497982	insertion	intergenic_variant	MODIFIER	-	-
1-105498036	1:105498034-105498036	insertion	intergenic_variant	MODIFIER	-	-
1-105505176	1:105505174-105505176	insertion	intergenic_variant	MODIFIER	-	-
1-105511471	1:105511469-105511471	insertion	intergenic_variant	MODIFIER	-	-
1-105554134	1:105554132-105554134	insertion	downstream_gene_variant	MODIFIER	U6	ENSBTAG00000043595
1-105555181	1:105555179-105555782	deletion	downstream_gene_variant	MODIFIER	U6	ENSBTAG00000043595
1-105624506	1:105624504-105624787	deletion	intergenic_variant	MODIFIER	-	-
1-105714322	1:105714320-105714322	insertion	intergenic_variant	MODIFIER	-	-
1-105790545	1:105790543-105790813	deletion	intergenic_variant	MODIFIER	-	-
1-105796428	1:105796426-105796428	insertion	intergenic_variant	MODIFIER	-	-
1-105800849	1:105800847-105800849	insertion	intergenic_variant	MODIFIER	-	-
1-105815355	1:105815353-105815355	insertion	intergenic_variant	MODIFIER	-	-
1-105823680	1:105823678-105823746	deletion	intergenic_variant	MODIFIER	-	-
1-105824159	1:105824157-105824206	deletion	intergenic_variant	MODIFIER	-	-
1-105854637	1:105854635-105855519	deletion	intergenic_variant	MODIFIER	-	-
1-105863081	1:105863079-105864890	deletion	intergenic_variant	MODIFIER	-	-
1-105911302	1:105911300-105911861	deletion	upstream_gene_variant	MODIFIER	OTOL1	ENSBTAG00000018489
1-105967044	1:105967042-105967224	deletion	intergenic_variant	MODIFIER	-	-
1-105967827	1:105967825-105968086	deletion	intergenic_variant	MODIFIER	-	-
1-106096150	1:106096148-106096150	insertion	intergenic_variant	MODIFIER	-	-
1-106122758	1:106122756-106122758	insertion	intergenic_variant	MODIFIER	-	-
1-106136872	1:106136870-106137089	deletion	intergenic_variant	MODIFIER	-	-
1-106145631	1:106145629-106145631	insertion	downstream_gene_variant	MODIFIER	NMD3	ENSBTAG00000016228
1-106159590	1:106159588-106159733	deletion	intron_variant,feature_truncation	MODIFIER	NMD3	ENSBTAG00000016228
1-106264731	1:106264729-106264775	deletion	intergenic_variant	MODIFIER	-	-
1-106294014	1:106294012-106299924	deletion	intergenic_variant	MODIFIER	-	-
1-106488755	1:106488753-106488755	insertion	intron_variant,feature_elongation	MODIFIER	PPM1L	ENSBTAG00000001274
1-106488755	1:106488753-106488755	insertion	intron_variant,feature_elongation	MODIFIER	-	ENSBTAG00000055054
1-106488761	1:106488759-106488761	insertion	intron_variant,feature_elongation	MODIFIER	PPM1L	ENSBTAG00000001274
1-106488761	1:106488759-106488761	insertion	intron_variant,feature_elongation	MODIFIER	-	ENSBTAG00000055054
1-106579866	1:106579864-106579930	deletion	intron_variant,feature_truncation	MODIFIER	PPM1L	ENSBTAG00000001274
1-106579866	1:106579864-106579930	deletion	intron_variant,feature_truncation	MODIFIER	PPM1L	ENSBTAG00000001274
1-106579866	1:106579864-106579930	deletion	intron_variant,feature_truncation	MODIFIER	-	ENSBTAG00000055054
1-106641429	1:106641427-106641429	insertion	intron_variant,feature_elongation	MODIFIER	PPM1L	ENSBTAG00000001274
1-106760128	1:106760126-106760128	insertion	intergenic_variant	MODIFIER	-	-
1-106792252	1:106792250-106792312	deletion	downstream_gene_variant	MODIFIER	-	ENSBTAG00000049656
1-106850900	1:106850898-106851061	deletion	intergenic_variant	MODIFIER	-	-
1-107687039	1:107687037-107687039	insertion	intron_variant,feature_elongation	MODIFIER	SCHIP1	ENSBTAG00000014960
1-107687039	1:107687037-107687039	insertion	intron_variant,feature_elongation	MODIFIER	SCHIP1	ENSBTAG00000014960
1-107687039	1:107687037-107687039	insertion	intron_variant,feature_elongation	MODIFIER	SCHIP1	ENSBTAG00000014960
1-107717401	1:107717399-107717401	insertion	intron_variant,feature_elongation	MODIFIER	SCHIP1	ENSBTAG00000014960
1-107990455	1:107990453-107990494	deletion	intergenic_variant	MODIFIER	-	-
1-108013421	1:108013419-108013479	deletion	intergenic_variant	MODIFIER	-	-
1-108080571	1:108080569-108080571	insertion	intergenic_variant	MODIFIER	-	-
1-108161825	1:108161823-108161865	deletion	intergenic_variant	MODIFIER	-	-
1-108166828	1:108166826-108166947	deletion	intergenic_variant	MODIFIER	-	-
1-108371397	1:108371395-108371397	insertion	intergenic_variant	MODIFIER	-	-
1-108405265	1:108405263-108407415	deletion	intergenic_variant	MODIFIER	-	-
1-108478286	1:108478284-108478286	insertion	intergenic_variant	MODIFIER	-	-
1-108650854	1:108650852-108651069	deletion	intergenic_variant	MODIFIER	-	-
1-108837668	1:108837666-108837668	insertion	intron_variant,feature_elongation	MODIFIER	RARRES1	ENSBTAG00000014713
1-108837668	1:108837666-108837668	insertion	intron_variant,feature_elongation	MODIFIER	RARRES1	ENSBTAG00000014713
1-109063439	1:109063437-109063439	insertion	intron_variant,feature_elongation	MODIFIER	RSRC1	ENSBTAG00000031561
1-109063439	1:109063437-109063439	insertion	intron_variant,feature_elongation	MODIFIER	RSRC1	ENSBTAG00000031561
1-109126009	1:109126007-109126734	deletion	intron_variant,feature_truncation	MODIFIER	RSRC1	ENSBTAG00000031561
1-109126009	1:109126007-109126734	deletion	intron_variant,feature_truncation	MODIFIER	RSRC1	ENSBTAG00000031561
1-109276378	1:109276376-109276419	deletion	intron_variant,feature_truncation	MODIFIER	RSRC1	ENSBTAG00000031561
1-109276378	1:109276376-109276419	deletion	intron_variant,feature_truncation	MODIFIER	RSRC1	ENSBTAG00000031561
1-109284841	1:109284839-109291342	deletion	intron_variant,feature_truncation	MODIFIER	RSRC1	ENSBTAG00000031561
1-109284841	1:109284839-109291342	deletion	intron_variant,feature_truncation	MODIFIER	RSRC1	ENSBTAG00000031561
1-109597885	1:109597883-109603418	deletion	intergenic_variant	MODIFIER	-	-
1-109633817	1:109633815-109633923	deletion	intergenic_variant	MODIFIER	-	-
1-109757642	1:109757640-109757785	deletion	intergenic_variant	MODIFIER	-	-
1-109827184	1:109827182-109827218	deletion	intergenic_variant	MODIFIER	-	-
1-109846053	1:109846051-109846053	insertion	intergenic_variant	MODIFIER	-	-
1-109846056	1:109846054-109846056	insertion	intergenic_variant	MODIFIER	-	-
1-109846058	1:109846056-109846058	insertion	intergenic_variant	MODIFIER	-	-
1-109891408	1:109891406-109891408	insertion	intergenic_variant	MODIFIER	-	-
1-110005419	1:110005417-110005419	insertion	intergenic_variant	MODIFIER	-	-
1-110038983	1:110038981-110041313	deletion	intergenic_variant	MODIFIER	-	-
1-110053153	1:110053151-110055260	deletion	intergenic_variant	MODIFIER	-	-
1-110058710	1:110058708-110060006	deletion	intergenic_variant	MODIFIER	-	-
1-110063403	1:110063401-110064195	deletion	upstream_gene_variant	MODIFIER	VEPH1	ENSBTAG00000024643
1-110063403	1:110063401-110064195	deletion	upstream_gene_variant	MODIFIER	VEPH1	ENSBTAG00000024643
1-110096157	1:110096155-110096218	deletion	intron_variant,feature_truncation	MODIFIER	VEPH1	ENSBTAG00000024643
1-110096157	1:110096155-110096218	deletion	intron_variant,feature_truncation	MODIFIER	VEPH1	ENSBTAG00000024643
1-110209446	1:110209444-110209446	insertion	intron_variant,feature_elongation	MODIFIER	VEPH1	ENSBTAG00000024643
1-110231581	1:110231579-110231849	deletion	intron_variant,feature_truncation	MODIFIER	VEPH1	ENSBTAG00000024643
1-110445098	1:110445096-110445605	deletion	upstream_gene_variant	MODIFIER	CCNL1	ENSBTAG00000003851
1-110508356	1:110508354-110508356	insertion	intergenic_variant	MODIFIER	-	-
1-110542253	1:110542251-110542292	deletion	intergenic_variant	MODIFIER	-	-
1-110857252	1:110857250-110857882	deletion	intergenic_variant	MODIFIER	-	-
1-110866268	1:110866266-110866319	deletion	intergenic_variant	MODIFIER	-	-
1-111213060	1:111213058-111213583	deletion	intron_variant,feature_truncation	MODIFIER	KCNAB1	ENSBTAG00000018465
1-111213060	1:111213058-111213583	deletion	intron_variant,feature_truncation	MODIFIER	KCNAB1	ENSBTAG00000018465
1-111328682	1:111328680-111328682	insertion	intron_variant,feature_elongation	MODIFIER	KCNAB1	ENSBTAG00000018465
1-111328682	1:111328680-111328682	insertion	intron_variant,feature_elongation	MODIFIER	KCNAB1	ENSBTAG00000018465
1-111519700	1:111519698-111519700	insertion	upstream_gene_variant	MODIFIER	SNORA70	ENSBTAG00000044278
1-111519700	1:111519698-111519700	insertion	intron_variant,feature_elongation	MODIFIER	KCNAB1	ENSBTAG00000018465
1-111541550	1:111541548-111542606	deletion	intron_variant,feature_truncation	MODIFIER	KCNAB1	ENSBTAG00000018465
1-111542731	1:111542729-111542843	deletion	intron_variant,feature_truncation	MODIFIER	KCNAB1	ENSBTAG00000018465
1-111597506	1:111597504-111597506	insertion	intergenic_variant	MODIFIER	-	-
1-111673579	1:111673577-111673723	deletion	intergenic_variant	MODIFIER	-	-
1-111676732	1:111676730-111676732	insertion	intergenic_variant	MODIFIER	-	-
1-111695320	1:111695318-111695361	deletion	intergenic_variant	MODIFIER	-	-
1-112031335	1:112031333-112033295	deletion	intron_variant,feature_truncation	MODIFIER	PLCH1	ENSBTAG00000008307
1-112031335	1:112031333-112033295	deletion	intron_variant,feature_truncation	MODIFIER	PLCH1	ENSBTAG00000008307
1-112076953	1:112076951-112077366	deletion	intron_variant,feature_truncation	MODIFIER	PLCH1	ENSBTAG00000008307
1-112076953	1:112076951-112077366	deletion	intron_variant,feature_truncation	MODIFIER	PLCH1	ENSBTAG00000008307
1-112076953	1:112076951-112077366	deletion	intron_variant,feature_truncation	MODIFIER	PLCH1	ENSBTAG00000008307
1-112076953	1:112076951-112077366	deletion	intron_variant,feature_truncation	MODIFIER	PLCH1	ENSBTAG00000008307
1-112105336	1:112105334-112105459	deletion	intron_variant,feature_truncation	MODIFIER	PLCH1	ENSBTAG00000008307
1-112105336	1:112105334-112105459	deletion	intron_variant,feature_truncation	MODIFIER	PLCH1	ENSBTAG00000008307
1-112105336	1:112105334-112105459	deletion	intron_variant,feature_truncation	MODIFIER	PLCH1	ENSBTAG00000008307
1-112105336	1:112105334-112105459	deletion	intron_variant,feature_truncation	MODIFIER	PLCH1	ENSBTAG00000008307
1-112106824	1:112106822-112106824	insertion	intron_variant,feature_elongation	MODIFIER	PLCH1	ENSBTAG00000008307
1-112106824	1:112106822-112106824	insertion	intron_variant,feature_elongation	MODIFIER	PLCH1	ENSBTAG00000008307
1-112106824	1:112106822-112106824	insertion	intron_variant,feature_elongation	MODIFIER	PLCH1	ENSBTAG00000008307
1-112106824	1:112106822-112106824	insertion	intron_variant,feature_elongation	MODIFIER	PLCH1	ENSBTAG00000008307
1-112249231	1:112249229-112249267	deletion	intergenic_variant	MODIFIER	-	-
1-112279781	1:112279779-112281301	deletion	intergenic_variant	MODIFIER	-	-
1-112279846	1:112279844-112281358	deletion	intergenic_variant	MODIFIER	-	-
1-112332998	1:112332996-112332998	insertion	intron_variant,non_coding_transcript_variant,feature_elongation	MODIFIER	-	ENSBTAG00000054182
1-112418806	1:112418804-112418806	insertion	intergenic_variant	MODIFIER	-	-
1-112451747	1:112451745-112451747	insertion	intergenic_variant	MODIFIER	-	-
1-112762678	1:112762676-112762678	insertion	intergenic_variant	MODIFIER	-	-
1-112790314	1:112790312-112790426	deletion	intergenic_variant	MODIFIER	-	-
1-113137908	1:113137906-113137908	insertion	intergenic_variant	MODIFIER	-	-
1-113158175	1:113158173-113158175	insertion	intergenic_variant	MODIFIER	-	-
1-113160396	1:113160394-113160396	insertion	intergenic_variant	MODIFIER	-	-
1-113348408	1:113348406-113348446	deletion	intron_variant,feature_truncation	MODIFIER	DHX36	ENSBTAG00000006142
1-113468563	1:113468561-113469983	deletion	intron_variant,feature_truncation	MODIFIER	ARHGEF26	ENSBTAG00000013439
1-113468563	1:113468561-113469983	deletion	intron_variant,feature_truncation	MODIFIER	ARHGEF26	ENSBTAG00000013439
1-113810110	1:113810108-113810196	deletion	intergenic_variant	MODIFIER	-	-
1-113952565	1:113952563-113952910	deletion	intergenic_variant	MODIFIER	-	-
1-114033866	1:114033864-114033866	insertion	intergenic_variant	MODIFIER	-	-
1-114138791	1:114138789-114138844	deletion	intergenic_variant	MODIFIER	-	-
1-114139078	1:114139076-114139178	deletion	intergenic_variant	MODIFIER	-	-
1-114189000	1:114188998-114189000	insertion	intergenic_variant	MODIFIER	-	-
1-114241814	1:114241812-114241917	deletion	intergenic_variant	MODIFIER	-	-
1-114334444	1:114334442-114335733	deletion	intergenic_variant	MODIFIER	-	-
1-114450636	1:114450634-114450682	deletion	intergenic_variant	MODIFIER	-	-
1-115131420	1:115131418-115132046	deletion	intergenic_variant	MODIFIER	-	-
1-115133432	1:115133430-115135504	deletion	intergenic_variant	MODIFIER	-	-
1-115145620	1:115145618-115145752	deletion	intergenic_variant	MODIFIER	-	-
1-115148205	1:115148203-115148205	insertion	intergenic_variant	MODIFIER	-	-
1-115195894	1:115195892-115195932	deletion	intergenic_variant	MODIFIER	-	-
1-115240801	1:115240799-115240801	insertion	intergenic_variant	MODIFIER	-	-
1-115261799	1:115261797-115262552	deletion	downstream_gene_variant	MODIFIER	-	ENSBTAG00000033740
1-115505018	1:115505016-115505144	deletion	intron_variant,feature_truncation	MODIFIER	MBNL1	ENSBTAG00000004564
1-115505018	1:115505016-115505144	deletion	intron_variant,feature_truncation	MODIFIER	MBNL1	ENSBTAG00000004564
1-115505018	1:115505016-115505144	deletion	intron_variant,feature_truncation	MODIFIER	MBNL1	ENSBTAG00000004564
1-115505018	1:115505016-115505144	deletion	intron_variant,feature_truncation	MODIFIER	MBNL1	ENSBTAG00000004564
1-115505018	1:115505016-115505144	deletion	intron_variant,feature_truncation	MODIFIER	MBNL1	ENSBTAG00000004564
1-115505018	1:115505016-115505144	deletion	intron_variant,feature_truncation	MODIFIER	MBNL1	ENSBTAG00000004564
1-115505018	1:115505016-115505144	deletion	intron_variant,feature_truncation	MODIFIER	MBNL1	ENSBTAG00000004564
1-116490166	1:116490164-116491466	deletion	intergenic_variant	MODIFIER	-	-
1-116493694	1:116493692-116493783	deletion	intergenic_variant	MODIFIER	-	-
1-116504801	1:116504799-116504801	insertion	intergenic_variant	MODIFIER	-	-
1-116536170	1:116536168-116536170	insertion	upstream_gene_variant	MODIFIER	-	ENSBTAG00000049521
1-116722075	1:116722073-116724952	deletion	intron_variant,feature_truncation	MODIFIER	MED12L	ENSBTAG00000021703
1-116722075	1:116722073-116724952	deletion	intron_variant,feature_truncation	MODIFIER	P2RY12	ENSBTAG00000015837
1-116722075	1:116722073-116724952	deletion	intron_variant,feature_truncation	MODIFIER	MED12L	ENSBTAG00000021703
1-116722075	1:116722073-116724952	deletion	intron_variant,feature_truncation	MODIFIER	MED12L	ENSBTAG00000021703
1-116722075	1:116722073-116724952	deletion	intron_variant,feature_truncation	MODIFIER	MED12L	ENSBTAG00000021703
1-116722075	1:116722073-116724952	deletion	intron_variant,feature_truncation	MODIFIER	MED12L	ENSBTAG00000021703
1-116799675	1:116799673-116799882	deletion	intron_variant,feature_truncation	MODIFIER	MED12L	ENSBTAG00000021703
1-116799675	1:116799673-116799882	deletion	downstream_gene_variant	MODIFIER	GPR87	ENSBTAG00000011192
1-116799675	1:116799673-116799882	deletion	intron_variant,feature_truncation	MODIFIER	MED12L	ENSBTAG00000021703
1-116799675	1:116799673-116799882	deletion	downstream_gene_variant	MODIFIER	GPR87	ENSBTAG00000011192
1-116799675	1:116799673-116799882	deletion	downstream_gene_variant	MODIFIER	GPR87	ENSBTAG00000011192
1-116799675	1:116799673-116799882	deletion	intron_variant,feature_truncation	MODIFIER	MED12L	ENSBTAG00000021703
1-116799675	1:116799673-116799882	deletion	intron_variant,feature_truncation	MODIFIER	MED12L	ENSBTAG00000021703
1-116799675	1:116799673-116799882	deletion	intron_variant,feature_truncation	MODIFIER	MED12L	ENSBTAG00000021703
1-116799675	1:116799673-116799882	deletion	downstream_gene_variant	MODIFIER	GPR87	ENSBTAG00000011192
1-116799677	1:116799675-116799820	deletion	intron_variant,feature_truncation	MODIFIER	MED12L	ENSBTAG00000021703
1-116799677	1:116799675-116799820	deletion	downstream_gene_variant	MODIFIER	GPR87	ENSBTAG00000011192
1-116799677	1:116799675-116799820	deletion	intron_variant,feature_truncation	MODIFIER	MED12L	ENSBTAG00000021703
1-116799677	1:116799675-116799820	deletion	downstream_gene_variant	MODIFIER	GPR87	ENSBTAG00000011192
1-116799677	1:116799675-116799820	deletion	downstream_gene_variant	MODIFIER	GPR87	ENSBTAG00000011192
1-116799677	1:116799675-116799820	deletion	intron_variant,feature_truncation	MODIFIER	MED12L	ENSBTAG00000021703
1-116799677	1:116799675-116799820	deletion	intron_variant,feature_truncation	MODIFIER	MED12L	ENSBTAG00000021703
1-116799677	1:116799675-116799820	deletion	intron_variant,feature_truncation	MODIFIER	MED12L	ENSBTAG00000021703
[truncated: 45,458 more rows]
