# Supplementary material for: Long read genome assemblies complemented by single cell RNA-sequencing reveal genetic and cellular mechanisms underlying the adaptive evolution of yak
Source: Nat Commun. 2022 Sep 6;13:4887. doi: 10.1038/s41467-022-32164-9 (PMC9448747; doi:10.1038/s41467-022-32164-9)
Supplement: Supplementary file 4 — Supplementary Data 2 [file 41467_2022_32164_MOESM4_ESM.xlsx]

## Sheet: Sheet1
Supplementary data 2. The one-way ANOVA and Tukey's multiple comparisons results of SV-carrying DEGs of six tissues.
The one-way ANOVA results
Soure of Variation	Sum of Squares of Deviations (SS)	Degree of freedom (df)	Mean square (MS)	F	P-value	Significance
Between Groups	16674909	5	3334982	1722	<0.0001	****
Within Groups	58114	30	1937
Total	16733023	35
Tukey's multiple comparisons results
Tukey's multiple comparisons test	Mean 1	Mean 2	Mean Diff.	SE of diff.	n1	n2	q	DF	95.00% CI of diff.	Significance	Adjusted P Value
lung vs. heart	2049	278.2	1771	25.41	6	6	98.56	30	1694 to 1848	****	<0.0001
lung vs. spleen	2049	247.2	1802	25.41	6	6	100.3	30	1725 to 1879	****	<0.0001
lung vs. muscle	2049	236.8	1812	25.41	6	6	100.9	30	1735 to 1890	****	<0.0001
lung vs. kidney	2049	198.8	1850	25.41	6	6	103	30	1773 to 1928	****	<0.0001
lung vs. liver	2049	166.3	1883	25.41	6	6	104.8	30	1806 to 1960	****	<0.0001
heart vs. spleen	278.2	247.2	31	25.41	6	6	1.725	30	-46.29 to 108.3	ns	0.8237
heart vs. muscle	278.2	236.8	41.33	25.41	6	6	2.3	30	-35.96 to 118.6	ns	0.5882
heart vs. kidney	278.2	198.8	79.33	25.41	6	6	4.415	30	2.044 to 156.6	*	0.0416
heart vs. liver	278.2	166.3	111.8	25.41	6	6	6.224	30	34.54 to 189.1	**	0.0016
spleen vs. muscle	247.2	236.8	10.33	25.41	6	6	0.5751	30	-66.96 to 87.62	ns	0.9984
spleen vs. kidney	247.2	198.8	48.33	25.41	6	6	2.69	30	-28.96 to 125.6	ns	0.4205
spleen vs. liver	247.2	166.3	80.83	25.41	6	6	4.499	30	3.544 to 158.1	*	0.0363
muscle vs. kidney	236.8	198.8	38	25.41	6	6	2.115	30	-39.29 to 115.3	ns	0.6697
muscle vs. liver	236.8	166.3	70.5	25.41	6	6	3.924	30	-6.789 to 147.8	ns	0.0898
kidney vs. liver	198.8	166.3	32.5	25.41	6	6	1.809	30	-44.79 to 109.8	ns	0.7938
Note: ****, p<0.0001; **, p<0.01; *, p<0.05.
