# Supplementary material for: Long read genome assemblies complemented by single cell RNA-sequencing reveal genetic and cellular mechanisms underlying the adaptive evolution of yak
Source: Nat Commun. 2022 Sep 6;13:4887. doi: 10.1038/s41467-022-32164-9 (PMC9448747; doi:10.1038/s41467-022-32164-9)
Supplement: Supplementary file 5 — Supplementary Data 3 [file 41467_2022_32164_MOESM5_ESM.xlsx]

## Sheet: Sheet1
Supplemtary data 3. The chi-square test results of differentially expressed genes in six tissues and SV-carrying genes.
List1	List2	Chi-square value	Degree of freedom (df)	Confidence interval	P-value	Significance
SVgene	lung-DEGs	41.1404	1	0.95	1.657e-10	**
SVgene	heart-DEGs	9.1544	1	0.95	0.002481	**
SVgene	spleen-DEGs	22.513	1	0.95	2.087e-06	**
SVgene	kidney-DEGs	23.004	1	0.95	1.616e-06	**
SVgene	muscle-DEGs	11.997	1	0.95	0.0005328	**
SVgene	liver-DEGs	11.544	1	0.95	0.0006795	**
Note: ** means pvalue < 0.01
