# Supplementary material for: Long read genome assemblies complemented by single cell RNA-sequencing reveal genetic and cellular mechanisms underlying the adaptive evolution of yak
Source: Nat Commun. 2022 Sep 6;13:4887. doi: 10.1038/s41467-022-32164-9 (PMC9448747; doi:10.1038/s41467-022-32164-9)
Supplement: Supplementary file 6 — Supplementary Data 4 [file 41467_2022_32164_MOESM6_ESM.xlsx]

## Sheet: Sheet1
Supplementary Data 4: The motif enrichment results of the peak located in promoter carrying high-FST SVs by meme
DB	ID	ALT_ID	CONSENSUS	PVALUE
db/JASPAR/JASPAR2018_CORE_vertebrates_non-redundant.meme	MA0516.1	SP2	GYCCCGCCYCYBSSS	7.07e-57
db/JASPAR/JASPAR2018_CORE_vertebrates_non-redundant.meme	MA0051.1	IRF2	SGAAAGYGAAASCRWWWM	3.77e-51
db/JASPAR/JASPAR2018_CORE_vertebrates_non-redundant.meme	MA0079.3	SP1	GCCCCKCCCCC	4.43e-47
db/JASPAR/JASPAR2018_CORE_vertebrates_non-redundant.meme	MA0508.2	PRDM1	TCACTTTCWC	1.03e-46
db/JASPAR/JASPAR2018_CORE_vertebrates_non-redundant.meme	MA0050.2	IRF1	NTTYASTTTCACTTTCDBTTT	5.47e-41
db/JASPAR/JASPAR2018_CORE_vertebrates_non-redundant.meme	MA0528.1	ZNF263	GGAGGAGGRRGRGGRGGRRGR	9.94e-36
db/EUKARYOTE/jolma2013.meme	PRDM1_full		DRAAAGTGAAAGTKN	6.73e-34
db/JASPAR/JASPAR2018_CORE_vertebrates_non-redundant.meme	MA0599.1	KLF5	GCCCCDCCCH	1.01e-29
db/EUKARYOTE/jolma2013.meme	NRF1_full		YGCGCATGCGCA	3.56e-29
db/EUKARYOTE/jolma2013.meme	FOXC1_DBD_1		AARTAAAYAAACA	4.58e-27
db/JASPAR/JASPAR2018_CORE_vertebrates_non-redundant.meme	MA0517.1	STAT1::STAT2	THAGTTTCRKTTTCY	1.08e-26
db/JASPAR/JASPAR2018_CORE_vertebrates_non-redundant.meme	MA0506.1	NRF1	GCGCVTGCGCR	2.9e-26
db/JASPAR/JASPAR2018_CORE_vertebrates_non-redundant.meme	MA1418.1	IRF3	NSRRAAMGGAAACCGAAACYR	1.02e-25
db/JASPAR/JASPAR2018_CORE_vertebrates_non-redundant.meme	MA0483.1	Gfi1b	AAATCWCWGCH	1.5e-25
db/EUKARYOTE/jolma2013.meme	Pou2f2_DBD_1		YWTGAATATKCAWA	2.43e-25
db/MOUSE/uniprobe_mouse.meme	UP00035_1	Hic1_primary	NBBATGCCAACCTRYH	5.32e-25
db/EUKARYOTE/jolma2013.meme	IRF3_full		NSRRAAMGGAAACCGAAACYR	5.85e-25
db/JASPAR/JASPAR2018_CORE_vertebrates_non-redundant.meme	MA0149.1	EWSR1-FLI1	GGAAGGAAGGAAGGAAGG	2.1e-24
db/MOUSE/uniprobe_mouse.meme	UP00021_1	Zfp281_primary	TYCCCCCCCCCCMYC	3.43e-24
db/EUKARYOTE/jolma2013.meme	SP1_DBD		RCCMCRCCCMC	3.95e-24
db/JASPAR/JASPAR2018_CORE_vertebrates_non-redundant.meme	MA0501.1	MAF::NFE2	ATGACTCAGCANWTY	6.94e-24
db/EUKARYOTE/jolma2013.meme	ZNF524_full_2		CTCGAACCCKTGHC	3.68e-23
db/MOUSE/uniprobe_mouse.meme	UP00029_1	Tbp_primary	NYHWTWTATAWAWHTN	7.69e-22
db/JASPAR/JASPAR2018_CORE_vertebrates_non-redundant.meme	MA0632.1	Tcfl5	NBCDCGHGVN	1.56e-21
db/JASPAR/JASPAR2018_CORE_vertebrates_non-redundant.meme	MA1124.1	ZNF24	CATTCATTCATTC	3.2e-21
db/EUKARYOTE/jolma2013.meme	POU5F1P1_DBD_2		ATGMATATKCAW	1.49e-20
db/EUKARYOTE/jolma2013.meme	POU2F1_DBD_2		HATGMATATKCAWA	1.66e-20
db/MOUSE/uniprobe_mouse.meme	UP00000_2	Smad3_secondary	KHHNCCCCGCCAMYYYB	3.8e-20
db/JASPAR/JASPAR2018_CORE_vertebrates_non-redundant.meme	MA0488.1	JUN	DDRATGATGTCAT	8.89e-20
db/EUKARYOTE/jolma2013.meme	HINFP1_full_2		GCGGACGYYGCARCGTCCGC	1.07e-19
db/EUKARYOTE/jolma2013.meme	HINFP1_full_3		GCGGACGTTSARCGTCCGC	3.45e-19
db/JASPAR/JASPAR2018_CORE_vertebrates_non-redundant.meme	MA0685.1	SP4	BWRGCCACGCCCMCTYH	2.18e-18
db/EUKARYOTE/jolma2013.meme	POU2F3_DBD_2		ATGMATATKCAW	2.42e-18
db/EUKARYOTE/jolma2013.meme	SP4_full		BWRGCCACGCCCMCTYH	6.06e-18
db/MOUSE/uniprobe_mouse.meme	UP00043_2	Bcl6b_secondary	HNNBCCGCCCCWNMNV	7.38e-18
db/EUKARYOTE/jolma2013.meme	ONECUT3_DBD		AAAAAATCRATAAH	8.17e-18
db/MOUSE/uniprobe_mouse.meme	UP00094_2	Zfp128_secondary	NGTATAYDTATAMN	1.18e-17
db/JASPAR/JASPAR2018_CORE_vertebrates_non-redundant.meme	MA0492.1	JUND(var.2)	DDDRATGABGTCATN	1.36e-17
db/EUKARYOTE/jolma2013.meme	Foxc1_DBD_1		GTAAAYAAACA	1.88e-17
db/EUKARYOTE/jolma2013.meme	FOXL1_full_2		WRTAAAYAAACAW	7.7e-17
db/MOUSE/uniprobe_mouse.meme	UP00099_2	Ascl2_secondary	BYVWCCCCDCCCNRBH	8.06e-17
db/MOUSE/uniprobe_mouse.meme	UP00093_1	Klf7_primary	TNRRCCMCGCCCHYHD	9.17e-17
db/EUKARYOTE/jolma2013.meme	FOXC2_DBD_2		RTAAAYAAACA	1.09e-16
db/MOUSE/uniprobe_mouse.meme	UP00065_2	Zfp161_secondary	GYCGCGCARNGCRN	2.93e-16
db/JASPAR/JASPAR2018_CORE_vertebrates_non-redundant.meme	MA0073.1	RREB1	CCCCMAAMCAMCCMCMMMCV	4.01e-16
db/MOUSE/uniprobe_mouse.meme	UP00033_2	Zfp410_secondary	NYNYYCCGCCCCDNAHW	4.26e-16
db/MOUSE/uniprobe_mouse.meme	UP00002_1	Sp4_primary	BDHMMCGCCCCCTYNNB	9.1e-16
db/JASPAR/JASPAR2018_CORE_vertebrates_non-redundant.meme	MA0150.2	Nfe2l2	CASNATGACTCAGCA	9.64e-16
db/MOUSE/uniprobe_mouse.meme	UP00065_1	Zfp161_primary	KGGCGCGCGCRCHYRD	1.08e-15
db/JASPAR/JASPAR2018_CORE_vertebrates_non-redundant.meme	MA1125.1	ZNF384	DNWMAAAAAAAA	1.15e-15
db/MOUSE/uniprobe_mouse.meme	UP00071_1	Sox21_primary	HHHWATTATAATWDDD	1.39e-15
db/JASPAR/JASPAR2018_CORE_vertebrates_non-redundant.meme	MA0652.1	IRF8	HCGAAACCGAAACT	3.07e-14
db/MOUSE/uniprobe_mouse.meme	UP00025_2	Foxk1_secondary	MHAAYAAYAACAHHH	4.68e-14
db/JASPAR/JASPAR2018_CORE_vertebrates_non-redundant.meme	MA0757.1	ONECUT3	AAAAAATCRATAAH	1.05e-13
db/JASPAR/JASPAR2018_CORE_vertebrates_non-redundant.meme	MA1099.1	Hes1	SVCACGYGHN	3.79e-13
db/MOUSE/uniprobe_mouse.meme	UP00004_1	Sox14_primary	DHNAATTATAATWWDN	4.81e-13
db/EUKARYOTE/jolma2013.meme	BARX1_DBD_1		CVATTAAAWANCVATTA	5.16e-13
db/MOUSE/uniprobe_mouse.meme	UP00255_1	Dbx1_3486.1	YARTWAATTAWTAAWNR	8.61e-13
db/MOUSE/uniprobe_mouse.meme	UP00244_1	Tlx2_3498.2	KAATYAATTAATAAYWW	1.13e-12
db/JASPAR/JASPAR2018_CORE_vertebrates_non-redundant.meme	MA0139.1	CTCF	YGRCCASYAGRKGGCRSYR	2.23e-12
db/EUKARYOTE/jolma2013.meme	FOXB1_DBD_2		WATGTAAATATTGACAYW	2.23e-12
db/JASPAR/JASPAR2018_CORE_vertebrates_non-redundant.meme	MA0143.3	Sox2	CCWTTGTY	2.36e-12
db/JASPAR/JASPAR2018_CORE_vertebrates_non-redundant.meme	MA0146.2	Zfx	SSSGCCBVGGCCTS	3.88e-12
db/EUKARYOTE/jolma2013.meme	FOXD2_DBD_1		HRHWAATATTKAYH	4.85e-12
db/MOUSE/uniprobe_mouse.meme	UP00236_1	Irx2_0900.3	WWDRTACATGTADNWBW	5.41e-12
db/EUKARYOTE/jolma2013.meme	EGR3_DBD		HHMCGCCCACGCAHH	1.05e-11
db/JASPAR/JASPAR2018_CORE_vertebrates_non-redundant.meme	MA0741.1	KLF16	GMCACGCCCCC	1.52e-11
db/EUKARYOTE/jolma2013.meme	KLF16_DBD		GMCACGCCCCC	2.21e-11
db/JASPAR/JASPAR2018_CORE_vertebrates_non-redundant.meme	MA0772.1	IRF7	HCGAAARYGAAAVT	3.42e-11
db/MOUSE/uniprobe_mouse.meme	UP00061_1	Foxl1_primary	DWAATRTAAACAAWVVB	3.58e-11
db/EUKARYOTE/jolma2013.meme	IRF7_DBD_1		HCGAAARYGAAAVT	5.34e-11
db/JASPAR/JASPAR2018_CORE_vertebrates_non-redundant.meme	MA0504.1	NR2C2	VGRGGTCARAGGTCA	7.48e-11
db/MOUSE/uniprobe_mouse.meme	UP00055_1	Hbp1_primary	HNNWTSAATGAATGDN	1.08e-10
db/JASPAR/JASPAR2018_CORE_vertebrates_non-redundant.meme	MA0732.1	EGR3	HHMCGCCCACGCAHH	1.15e-10
db/EUKARYOTE/jolma2013.meme	MSX2_DBD_1		GCAATTAAAWWSCAATTA	1.77e-10
db/JASPAR/JASPAR2018_CORE_vertebrates_non-redundant.meme	MA1108.1	MXI1	NVVCCACGTGSNB	1.79e-10
db/JASPAR/JASPAR2018_CORE_vertebrates_non-redundant.meme	MA0591.1	Bach1::Mafk	RSSATGACTCAGCAB	1.81e-10
db/EUKARYOTE/jolma2013.meme	Foxj3_DBD_4		GTAAACAWAAACA	2.19e-10
db/MOUSE/uniprobe_mouse.meme	UP00007_1	Egr1_primary	NCCGCCCCCGCAYK	3.42e-10
db/MOUSE/uniprobe_mouse.meme	UP00098_1	Rfx3_primary	HDTSHHCCHTAGCAACVVNWHWH	5.68e-10
db/EUKARYOTE/jolma2013.meme	POU3F3_DBD_3		WTRAATAWKHAW	6.39e-10
db/EUKARYOTE/jolma2013.meme	POU2F2_DBD_2		HWTRMATATKCAWA	6.42e-10
db/EUKARYOTE/jolma2013.meme	Foxg1_DBD_1		ATAAACAARTGTMAACA	7.57e-10
db/EUKARYOTE/jolma2013.meme	FOXD3_DBD_1		DRHWAATATTKACW	1.1e-09
db/JASPAR/JASPAR2018_CORE_vertebrates_non-redundant.meme	MA0041.1	Foxd3	GWWTGTTTDTTT	1.54e-09
db/MOUSE/uniprobe_mouse.meme	UP00150_1	Irx6_2623.2	HAWNTACATGTAMDWNT	1.7e-09
db/JASPAR/JASPAR2018_CORE_vertebrates_non-redundant.meme	MA0653.1	IRF9	AACGAAACCGAAACT	1.78e-09
db/MOUSE/uniprobe_mouse.meme	UP00194_1	Irx4_2242.3	WNNNWACATGTWAWANW	2.08e-09
db/EUKARYOTE/jolma2013.meme	IRF8_full		HCGAAACCGAAACT	2.41e-09
db/JASPAR/JASPAR2018_CORE_vertebrates_non-redundant.meme	MA0032.2	FOXC1	WAWGTAAAYAW	3.75e-09
db/EUKARYOTE/jolma2013.meme	EGR2_full		NHMCGCCCACGCAHH	4.45e-09
db/MOUSE/uniprobe_mouse.meme	UP00223_1	Irx3_0920.1	DDNNTACATGTAMWWYW	4.92e-09
db/EUKARYOTE/jolma2013.meme	FOXC1_DBD_3		WAWGTAAAYAW	5.79e-09
db/JASPAR/JASPAR2018_CORE_vertebrates_non-redundant.meme	MA0104.4	MYCN	VVCCACGTGGBB	6.42e-09
db/EUKARYOTE/jolma2013.meme	HINFP1_full_1		CARCGTCCGCKN	6.8e-09
db/JASPAR/JASPAR2018_CORE_vertebrates_non-redundant.meme	MA0131.2	HINFP	CARCGTCCGCKN	7.68e-09
db/JASPAR/JASPAR2018_CORE_vertebrates_non-redundant.meme	MA0147.3	MYC	NNCCACGTGCNB	7.83e-09
db/EUKARYOTE/jolma2013.meme	FOXJ2_DBD_3		GTAAACAWAAACA	8.86e-09
db/MOUSE/uniprobe_mouse.meme	UP00250_1	Irx5_2385.1	WWNNWACATGTWNDANW	9.47e-09
db/JASPAR/JASPAR2018_CORE_vertebrates_non-redundant.meme	MA0746.1	SP3	VCCACGCCCMC	1.07e-08
db/EUKARYOTE/jolma2013.meme	SP3_DBD		VCCACGCCCMC	1.07e-08
db/EUKARYOTE/jolma2013.meme	NR2E1_full_2		AAGTCAAWAAGTCA	1.09e-08
db/EUKARYOTE/jolma2013.meme	RUNX2_DBD_2		WRACCGCADWAACCGCAD	1.27e-08
db/EUKARYOTE/jolma2013.meme	FOXC2_DBD_1		DGTMAATATTKACW	1.41e-08
db/MOUSE/uniprobe_mouse.meme	UP00084_2	Gmeb1_secondary	KGRBCRACGTYGTYHW	1.61e-08
db/EUKARYOTE/jolma2013.meme	FOXK1_DBD		CGGACACAAT	1.93e-08
db/EUKARYOTE/jolma2013.meme	Egr1_mouse_DBD_mutant_DBD		HHMCGCCCMCTCAMWH	3.37e-08
db/EUKARYOTE/jolma2013.meme	FOXG1_DBD_1		RTAAACAATDGTAAACA	4.1e-08
db/EUKARYOTE/jolma2013.meme	MSX1_DBD_1		SCAATTAAAWWSCAATTA	5.28e-08
db/JASPAR/JASPAR2018_CORE_vertebrates_non-redundant.meme	MA0471.1	E2F6	RGGCGGGARRV	5.32e-08
db/EUKARYOTE/jolma2013.meme	TFAP2A_DBD_1		YGCCCBVRGGCR	5.83e-08
db/EUKARYOTE/jolma2013.meme	FOXC1_DBD_2		DGTMAATATTKACW	6.31e-08
db/MOUSE/uniprobe_mouse.meme	UP00073_1	Foxa2_primary	HWWAWGTAAAYAAANNN	6.38e-08
db/EUKARYOTE/jolma2013.meme	RARG_DBD_3		RAGGTCAHNARAGGTCA	6.5e-08
db/EUKARYOTE/jolma2013.meme	POU6F2_DBD_2		HTAATKAGCTMATTAW	6.83e-08
db/MOUSE/uniprobe_mouse.meme	UP00130_1	Lhx3_3431.1	VNAATTAATTAAWWHHB	7.17e-08
db/JASPAR/JASPAR2018_CORE_vertebrates_non-redundant.meme	MA0608.1	Creb3l2	GCCACGTGD	7.89e-08
db/EUKARYOTE/jolma2013.meme	ESRRA_DBD_1		BTCAAGGTCAH	9.66e-08
db/JASPAR/JASPAR2018_CORE_vertebrates_non-redundant.meme	MA0513.1	SMAD2::SMAD3::SMAD4	CTGTCTGDCACCT	1.1e-07
db/JASPAR/JASPAR2018_CORE_vertebrates_non-redundant.meme	MA0810.1	TFAP2A(var.2)	YGCCCBVRGGCR	1.5e-07
db/MOUSE/uniprobe_mouse.meme	UP00016_1	Sry_primary	NHNWATTATAATRWDN	1.7e-07
db/MOUSE/uniprobe_mouse.meme	UP00103_1	Jundm2_primary	NSGATGACGTCAYCRH	1.88e-07
db/MOUSE/uniprobe_mouse.meme	UP00212_1	Lhx5_2279.1	VNAATTAATTAAAWHHY	1.95e-07
db/MOUSE/uniprobe_mouse.meme	UP00121_1	Hoxd10_2368.2	VRKNYAATAAAATDDWN	2.35e-07
db/MOUSE/uniprobe_mouse.meme	UP00168_1	Hoxd8_2644.1	TAADTAATTAATRGCTN	2.71e-07
db/MOUSE/uniprobe_mouse.meme	UP00223_2	Irx3_2226.1	WDDNTACATGTAAWWYW	3.08e-07
db/JASPAR/JASPAR2018_CORE_vertebrates_non-redundant.meme	MA0470.1	E2F4	GGGCGGGAARN	3.3e-07
db/JASPAR/JASPAR2018_CORE_vertebrates_non-redundant.meme	MA0823.1	HEY1	GRCACGTGCC	4.34e-07
db/EUKARYOTE/jolma2013.meme	POU3F3_DBD_1		WWTATGCWAATTW	5.52e-07
db/MOUSE/uniprobe_mouse.meme	UP00129_1	Pou3f1_3819.1	DVNTAATTAATTAABTN	6.49e-07
db/EUKARYOTE/jolma2013.meme	HEY1_DBD		GRCACGTGCC	7.22e-07
db/JASPAR/JASPAR2018_CORE_vertebrates_non-redundant.meme	MA0788.1	POU3F3	WWTATGCWAATTW	8.03e-07
db/JASPAR/JASPAR2018_CORE_vertebrates_non-redundant.meme	MA0472.2	EGR2	MCGCCCACGCA	8.62e-07
db/JASPAR/JASPAR2018_CORE_vertebrates_non-redundant.meme	MA0600.2	RFX2	SGTTGCCATGGYAACS	8.82e-07
db/JASPAR/JASPAR2018_CORE_vertebrates_non-redundant.meme	MA0785.1	POU2F1	AWTATGCWAATK	9.72e-07
db/MOUSE/uniprobe_mouse.meme	UP00037_1	Zfp105_primary	HDYAAAHAAMAADAD	1.02e-06
db/EUKARYOTE/jolma2013.meme	POU2F1_DBD_1		AWTATGCWAATK	1.02e-06
db/EUKARYOTE/jolma2013.meme	NR2F6_DBD_2		RAGGTCAAAGGTCA	1.08e-06
db/MOUSE/uniprobe_mouse.meme	UP00254_1	Pou2f1_3081.2	DTDHRHTAATTARKTW	1.08e-06
db/EUKARYOTE/jolma2013.meme	MAX_DBD_2		AVCACGTGNY	1.1e-06
db/EUKARYOTE/jolma2013.meme	EMX1_DBD_2		YAATTARYTAATKA	1.11e-06
db/JASPAR/JASPAR2018_CORE_vertebrates_non-redundant.meme	MA0910.1	Hoxd8	TAADTAATTAATRGCTN	1.11e-06
db/EUKARYOTE/jolma2013.meme	NR2C2_DBD		RRGGTCAAAGGTCA	1.12e-06
db/JASPAR/JASPAR2018_CORE_vertebrates_non-redundant.meme	MA0510.2	RFX5	SGTTGCCATGGYAACV	1.34e-06
db/JASPAR/JASPAR2018_CORE_vertebrates_non-redundant.meme	MA0052.3	MEF2A	KCTAWAAATAGM	1.39e-06
db/MOUSE/uniprobe_mouse.meme	UP00061_2	Foxl1_secondary	ADATYAWAACAAMANM	1.45e-06
db/MOUSE/uniprobe_mouse.meme	UP00025_1	Foxk1_primary	NRAATGTAAACAAAVNB	1.47e-06
db/EUKARYOTE/jolma2013.meme	EGR1_full		HACGCCCACGCAHW	1.59e-06
db/MOUSE/uniprobe_mouse.meme	UP00001_1	E2F2_primary	NHWARGGCGCGCSAH	1.62e-06
db/EUKARYOTE/jolma2013.meme	Tcfap2a_DBD_1		TGCCCYVRGGCA	1.8e-06
db/JASPAR/JASPAR2018_CORE_vertebrates_non-redundant.meme	MA0656.1	JDP2(var.2)	GATGACGTCAYC	1.94e-06
db/MOUSE/uniprobe_mouse.meme	UP00022_1	Zfp740_primary	YSNCCCCCCCCMHNYN	2.14e-06
db/JASPAR/JASPAR2018_CORE_vertebrates_non-redundant.meme	MA0787.1	POU3F2	WTATGCWAATKA	2.53e-06
db/EUKARYOTE/jolma2013.meme	POU3F2_DBD_2		WTATGCWAATKA	2.53e-06
db/EUKARYOTE/jolma2013.meme	ESRRG_full_3		TCAAGGTCAH	2.61e-06
db/JASPAR/JASPAR2018_CORE_vertebrates_non-redundant.meme	MA0643.1	Esrrg	TCAAGGTCAH	2.61e-06
db/JASPAR/JASPAR2018_CORE_vertebrates_non-redundant.meme	MA0162.3	EGR1	HACGCCCACGCAHW	2.73e-06
db/JASPAR/JASPAR2018_CORE_vertebrates_non-redundant.meme	MA0626.1	Npas2	NSCACGTGTN	2.79e-06
db/MOUSE/uniprobe_mouse.meme	UP00191_1	Pou2f2_3748.1	BHDTATGCAAATKARV	2.8e-06
db/EUKARYOTE/jolma2013.meme	EMX2_DBD_2		TAATTARYTAATKA	2.87e-06
db/MOUSE/uniprobe_mouse.meme	UP00179_1	Pou2f3_3986.2	THKTATGCAAATKMDM	2.91e-06
db/EUKARYOTE/jolma2013.meme	IRF9_full		AACGAAACCGAAACT	2.94e-06
db/EUKARYOTE/jolma2013.meme	MEF2A_DBD		KCTAWAAATAGM	3.07e-06
db/MOUSE/uniprobe_mouse.meme	UP00056_1	Rfx4_primary	BHCCHTAGCAACSRN	3.18e-06
db/EUKARYOTE/jolma2013.meme	EGR2_DBD		MCGCCCACGCA	3.8e-06
db/EUKARYOTE/jolma2013.meme	FOXJ3_DBD_3		GTAAACATAAACA	3.88e-06
db/JASPAR/JASPAR2018_CORE_vertebrates_non-redundant.meme	MA0509.1	Rfx1	GTYNCCATGGCAAC	4.04e-06
db/JASPAR/JASPAR2018_CORE_vertebrates_non-redundant.meme	MA0592.2	Esrra	TTCAAGGTCAT	4.24e-06
db/JASPAR/JASPAR2018_CORE_vertebrates_non-redundant.meme	MA0040.1	Foxq1	HATTGTTTATW	4.3e-06
db/JASPAR/JASPAR2018_CORE_vertebrates_non-redundant.meme	MA0135.1	Lhx3	WAATTAATTAWYY	4.56e-06
db/JASPAR/JASPAR2018_CORE_vertebrates_non-redundant.meme	MA0786.1	POU3F1	WTATGCWAATKW	4.63e-06
db/EUKARYOTE/jolma2013.meme	POU3F1_DBD_1		WTATGCWAATKW	4.63e-06
db/MOUSE/uniprobe_mouse.meme	UP00036_2	Myf6_secondary	VNNRACAGVCGCRCC	4.71e-06
db/EUKARYOTE/jolma2013.meme	RFX5_DBD_1		SGTTGCCATGGYAACV	4.73e-06
db/JASPAR/JASPAR2018_CORE_vertebrates_non-redundant.meme	MA0018.3	CREB1	NVTGACGTCABN	4.96e-06
db/MOUSE/uniprobe_mouse.meme	UP00105_1	Pou3f4_3773.1	DVWTAATTAATTAANTC	5e-06
db/EUKARYOTE/jolma2013.meme	PAX9_DBD		CGTCACGCWTGASTGMM	5.06e-06
db/JASPAR/JASPAR2018_CORE_vertebrates_non-redundant.meme	MA0677.1	Nr2f6	RRGGTCAAAGGTCA	5.3e-06
db/EUKARYOTE/jolma2013.meme	MEOX2_DBD_3		STMATCATCATTAW	5.31e-06
db/EUKARYOTE/jolma2013.meme	RXRA_DBD_1		GRGGTCAAAGGTCA	5.38e-06
db/JASPAR/JASPAR2018_CORE_vertebrates_non-redundant.meme	MA0627.1	Pou2f3	THKTATGCAAATKMDM	5.86e-06
db/EUKARYOTE/jolma2013.meme	TFAP2C_full_1		HGCCCBVRGGCA	6e-06
db/JASPAR/JASPAR2018_CORE_vertebrates_non-redundant.meme	MA0733.1	EGR4	NHMCGCCCACGCAHWT	6.16e-06
db/JASPAR/JASPAR2018_CORE_vertebrates_non-redundant.meme	MA0856.1	RXRG	GRGGTCAAAGGTCA	6.25e-06
db/EUKARYOTE/jolma2013.meme	Esrra_DBD_2		TTCAAGGTCAT	6.44e-06
db/EUKARYOTE/jolma2013.meme	POU1F1_DBD_2		AWTATGCWAATKAG	6.62e-06
db/MOUSE/uniprobe_mouse.meme	UP00024_2	Glis2_secondary	HDTATTAWTAAAGV	7.06e-06
db/JASPAR/JASPAR2018_CORE_vertebrates_non-redundant.meme	MA0512.2	Rxra	GRGGTCAAAGGTCA	7.25e-06
db/EUKARYOTE/jolma2013.meme	Rarg_DBD_3		AAGGTCAMSARAGGTCA	7.3e-06
db/EUKARYOTE/jolma2013.meme	EGR4_DBD_1		NHMCGCCCACGCAHWT	7.62e-06
db/MOUSE/uniprobe_mouse.meme	UP00060_1	Max_primary	DGASCACGTGBTNNKK	7.77e-06
db/EUKARYOTE/jolma2013.meme	RFX2_DBD_1		SGTTGCCATGGYAACS	8.52e-06
db/JASPAR/JASPAR2018_CORE_vertebrates_non-redundant.meme	MA0784.1	POU1F1	AWTATGCWAATKAG	8.66e-06
db/JASPAR/JASPAR2018_CORE_vertebrates_non-redundant.meme	MA0058.3	MAX	AVCACGTGNY	8.81e-06
db/EUKARYOTE/jolma2013.meme	SMAD3_DBD		YGTCTAGACA	1.02e-05
db/EUKARYOTE/jolma2013.meme	JDP2_full_2		GATGACGTCAYC	1.05e-05
db/EUKARYOTE/jolma2013.meme	PAX2_DBD		SGTCACGCWTSABTGMNY	1.12e-05
db/EUKARYOTE/jolma2013.meme	Msx3_DBD_1		SCAATTAAAWWSCAATTA	1.12e-05
db/JASPAR/JASPAR2018_CORE_vertebrates_non-redundant.meme	MA0046.2	HNF1A	DRTTAATNATTAACN	1.32e-05
db/EUKARYOTE/jolma2013.meme	HNF1A_full		DRTTAATNATTAACN	1.34e-05
db/JASPAR/JASPAR2018_CORE_vertebrates_non-redundant.meme	MA0840.1	Creb5	NATGACGTCAYH	1.35e-05
db/MOUSE/uniprobe_mouse.meme	UP00218_1	Dbx2_3487.1	BDNHATTAATTAWTWH	1.37e-05
db/MOUSE/uniprobe_mouse.meme	UP00170_1	Isl2_3430.1	MHMAAYYMATTAAKWY	1.37e-05
db/EUKARYOTE/jolma2013.meme	TFAP2A_DBD_3		WGCCCYBVGGGCD	1.42e-05
db/EUKARYOTE/jolma2013.meme	MEF2D_DBD		DCTAWAAATAGM	1.44e-05
db/EUKARYOTE/jolma2013.meme	RARG_full_3		RAGGTCAHBWRAGGTCA	1.45e-05
db/EUKARYOTE/jolma2013.meme	NR2F6_full		RRGGTCAAAGGTCA	1.53e-05
db/EUKARYOTE/jolma2013.meme	EGR1_DBD		HMCGCCCMCGCAHW	1.67e-05
db/JASPAR/JASPAR2018_CORE_vertebrates_non-redundant.meme	MA0526.2	USF2	NNNGGTCACGTGRYYN	1.68e-05
db/MOUSE/uniprobe_mouse.meme	UP00076_1	Rfxdc2_primary	NYVCHTAGCAACSRN	1.72e-05
db/JASPAR/JASPAR2018_CORE_vertebrates_non-redundant.meme	MA0679.1	ONECUT1	VAAAAATCRATAHY	1.75e-05
db/EUKARYOTE/jolma2013.meme	Jdp2_DBD_2		GATGACGTCAYC	1.83e-05
db/MOUSE/uniprobe_mouse.meme	UP00169_1	Lmx1b_3433.2	VDWWWTTAATTAATWHB	2.03e-05
db/JASPAR/JASPAR2018_CORE_vertebrates_non-redundant.meme	MA0507.1	POU2F2	YDNATTTGCATRT	2.04e-05
db/MOUSE/uniprobe_mouse.meme	UP00020_1	Atf1_primary	DYKRTGACGTCAYMRN	2.07e-05
db/JASPAR/JASPAR2018_CORE_vertebrates_non-redundant.meme	MA0756.1	ONECUT2	RAAAAATCRATAWH	2.16e-05
db/JASPAR/JASPAR2018_CORE_vertebrates_non-redundant.meme	MA0747.1	SP8	RCCACGCCCMCY	2.21e-05
db/EUKARYOTE/jolma2013.meme	KLF14_DBD		KRCCACGCCCMCYT	2.28e-05
db/JASPAR/JASPAR2018_CORE_vertebrates_non-redundant.meme	MA0851.1	Foxj3	NDAADGTAAACAAANNM	2.33e-05
db/EUKARYOTE/jolma2013.meme	Nr2e1_DBD_2		AAGTCAADAAGTCA	2.35e-05
db/EUKARYOTE/jolma2013.meme	SP8_DBD		RCCACGCCCMCY	2.38e-05
db/EUKARYOTE/jolma2013.meme	RFX5_DBD_2		SGTTRCCATRGCAACS	2.53e-05
db/EUKARYOTE/jolma2013.meme	RFX5_DBD_3		SGTTRCCATRGCAACS	2.53e-05
db/EUKARYOTE/jolma2013.meme	IRF8_DBD		HCGAAACCGAAACY	2.75e-05
db/EUKARYOTE/jolma2013.meme	Rfx2_DBD_1		SGTTRCCATGGYAACS	2.78e-05
db/EUKARYOTE/jolma2013.meme	ZBTB7A_DBD		BGCGACCACCGA	3.05e-05
db/MOUSE/uniprobe_mouse.meme	UP00088_1	Plagl1_primary	BNGGGGGSSCCCCNVN	3.06e-05
db/JASPAR/JASPAR2018_CORE_vertebrates_non-redundant.meme	MA0059.1	MAX::MYC	RASCACGTGGT	3.17e-05
db/EUKARYOTE/jolma2013.meme	RFX3_DBD_1		BGTTRCCATGGYAACS	3.22e-05
db/EUKARYOTE/jolma2013.meme	ONECUT1_DBD		RAAAAATCRATAWH	3.25e-05
db/EUKARYOTE/jolma2013.meme	SRY_DBD_2		AACAATWHHCATTGTT	3.27e-05
db/MOUSE/uniprobe_mouse.meme	UP00198_1	Cphx_3484.1	NTGATBVMATCAAH	3.31e-05
db/EUKARYOTE/jolma2013.meme	FOXC2_DBD_3		WAWGTAAACAWW	4.27e-05
db/JASPAR/JASPAR2018_CORE_vertebrates_non-redundant.meme	MA0846.1	FOXC2	WAWGTAAACAWW	4.27e-05
db/JASPAR/JASPAR2018_CORE_vertebrates_non-redundant.meme	MA0660.1	MEF2B	RCTAWAAATAGC	4.28e-05
db/EUKARYOTE/jolma2013.meme	Rxra_DBD_1		RRGGTCAAAGGTCA	4.7e-05
db/JASPAR/JASPAR2018_CORE_vertebrates_non-redundant.meme	MA1145.1	FOSL2::JUND(var.2)	NNRTGACGTCAYHSN	4.76e-05
db/EUKARYOTE/jolma2013.meme	RFX4_DBD_1		NGTWRCCATGGYWACS	4.83e-05
db/EUKARYOTE/jolma2013.meme	Rarb_DBD_2		ARAGGTCAHSARAGGTCA	4.85e-05
db/JASPAR/JASPAR2018_CORE_vertebrates_non-redundant.meme	MA0792.1	POU5F1B	TATGCWAAT	4.9e-05
db/EUKARYOTE/jolma2013.meme	POU2F3_DBD_1		TATGCWAAT	4.9e-05
db/EUKARYOTE/jolma2013.meme	POU5F1P1_DBD_1		TATGCWAAT	4.9e-05
db/EUKARYOTE/jolma2013.meme	FOXB1_DBD_3		WATGTAAATAT	5.39e-05
db/JASPAR/JASPAR2018_CORE_vertebrates_non-redundant.meme	MA0845.1	FOXB1	WATGTAAATAT	5.39e-05
db/MOUSE/uniprobe_mouse.meme	UP00042_2	Gm397_secondary	NVMVGCACACACKCVH	5.41e-05
db/EUKARYOTE/jolma2013.meme	ONECUT1_full		VAAAAATCRATAHY	5.44e-05
db/EUKARYOTE/jolma2013.meme	Creb5_DBD		NATGACGTCAYH	5.67e-05
db/JASPAR/JASPAR2018_CORE_vertebrates_non-redundant.meme	MA0740.1	KLF14	KRCCACGCCCMCYT	5.67e-05
db/EUKARYOTE/jolma2013.meme	USF1_DBD		RHCACGTGAY	5.69e-05
db/JASPAR/JASPAR2018_CORE_vertebrates_non-redundant.meme	MA0622.1	Mlxip	BCACGTGK	6.11e-05
db/JASPAR/JASPAR2018_CORE_vertebrates_non-redundant.meme	MA0141.3	ESRRB	TCAAGGTCAWW	6.67e-05
db/MOUSE/uniprobe_mouse.meme	UP00219_2	Cutl1_3494.2	TARTGATRATCAMTA	6.67e-05
db/MOUSE/uniprobe_mouse.meme	UP00039_1	Foxj3_primary	NDAADGTAAACAAANNM	6.85e-05
db/EUKARYOTE/jolma2013.meme	ESRRA_DBD_4		BTCAAGGTCAH	7.03e-05
db/JASPAR/JASPAR2018_CORE_vertebrates_non-redundant.meme	MA0160.1	NR4A2	AAGGTCAC	7.9e-05
db/EUKARYOTE/jolma2013.meme	RXRG_DBD_1		GRGGTCAAAGGTCA	8.19e-05
db/MOUSE/uniprobe_mouse.meme	UP00224_1	Pax6_3838.3	TRAYTAATTARTKNDM	8.42e-05
db/EUKARYOTE/jolma2013.meme	DBP_full		NRTTACGTAAYV	8.61e-05
db/JASPAR/JASPAR2018_CORE_vertebrates_non-redundant.meme	MA0639.1	DBP	NRTTACGTAAYV	8.61e-05
db/EUKARYOTE/jolma2013.meme	NR2F1_DBD_1		RRGGTCAAAGGTCAH	8.61e-05
db/EUKARYOTE/jolma2013.meme	ESRRB_DBD		TCAAGGTCAWW	8.81e-05
db/MOUSE/uniprobe_mouse.meme	UP00262_1	Lhx1_2240.2	VGWATTAATTAAWWAHB	8.89e-05
db/JASPAR/JASPAR2018_CORE_vertebrates_non-redundant.meme	MA0799.1	RFX4	NGTWRCCATGGYWACS	8.96e-05
db/EUKARYOTE/jolma2013.meme	RXRG_full_1		GGGGTCAAAGGTCA	9.09e-05
db/EUKARYOTE/jolma2013.meme	RUNX3_DBD_3		HRACCGCARWAACCRCAR	9.22e-05
db/MOUSE/uniprobe_mouse.meme	UP00079_1	Esrra_primary	NMNYCAAGGTCAHNNNN	9.9e-05
db/JASPAR/JASPAR2018_CORE_vertebrates_non-redundant.meme	MA0620.2	MITF	NNDRGTCACGTGACYHNN	0.000102
db/MOUSE/uniprobe_mouse.meme	UP00060_2	Max_secondary	BYGNCACGCGACDD	0.000104
db/EUKARYOTE/jolma2013.meme	GMEB2_DBD_1		TTACGYAM	0.00011
db/JASPAR/JASPAR2018_CORE_vertebrates_non-redundant.meme	MA0505.1	Nr5a2	RAGTTCAAGGYCAGS	0.000115
db/EUKARYOTE/jolma2013.meme	Rfx3_DBD		SGTTGCCATGGYAACG	0.000124
db/JASPAR/JASPAR2018_CORE_vertebrates_non-redundant.meme	MA0601.1	Arid3b	ATATTAATWAN	0.000127
db/JASPAR/JASPAR2018_CORE_vertebrates_non-redundant.meme	MA0855.1	RXRB	GGGGTCAAAGGTCA	0.000128
db/JASPAR/JASPAR2018_CORE_vertebrates_non-redundant.meme	MA1143.1	FOSL1::JUND(var.2)	RTGACGTMAY	0.000129
db/JASPAR/JASPAR2018_CORE_vertebrates_non-redundant.meme	MA0789.1	POU3F4	TATGCWAAT	0.000133
db/EUKARYOTE/jolma2013.meme	POU3F4_DBD_1		TATGCWAAT	0.000133
db/EUKARYOTE/jolma2013.meme	JDP2_DBD_2		GATGACGTCAYC	0.000139
db/EUKARYOTE/jolma2013.meme	Pou2f2_DBD_2		TATGCAAAT	0.00014
db/EUKARYOTE/jolma2013.meme	SOX8_DBD_5		TGAATGTKCAGTCA	0.000158
db/EUKARYOTE/jolma2013.meme	BATF3_DBD		TGATGACGTCATCA	0.000167
db/MOUSE/uniprobe_mouse.meme	UP00182_1	Hoxa6_1040.1	AMGKTAATTACCHHAD	0.000172
db/EUKARYOTE/jolma2013.meme	HIC2_DBD		RTGCCCRSB	0.000173
db/JASPAR/JASPAR2018_CORE_vertebrates_non-redundant.meme	MA0738.1	HIC2	RTGCCCRSB	0.000173
db/JASPAR/JASPAR2018_CORE_vertebrates_non-redundant.meme	MA0692.1	TFEB	RYCACGTGAC	0.000174
db/EUKARYOTE/jolma2013.meme	TFEB_full		RYCACGTGAC	0.000174
db/EUKARYOTE/jolma2013.meme	HNF1B_full_1		GTTAATNATTAAY	0.000179
db/JASPAR/JASPAR2018_CORE_vertebrates_non-redundant.meme	MA1131.1	FOSL2::JUN(var.2)	GRTGACGTMAT	0.000196
db/JASPAR/JASPAR2018_CORE_vertebrates_non-redundant.meme	MA0155.1	INSM1	TGYCWGGGGGCR	0.0002
db/EUKARYOTE/jolma2013.meme	Rxrb_DBD		GGGGTCAAAGGTCA	0.000208
db/EUKARYOTE/jolma2013.meme	CART1_DBD		NTAATYYAATTAN	0.000213
db/EUKARYOTE/jolma2013.meme	Alx1_DBD_2		HTAATYHAATTAN	0.000215
db/JASPAR/JASPAR2018_CORE_vertebrates_non-redundant.meme	MA0750.2	ZBTB7A	NVCCGGAAGTGSV	0.00023
db/JASPAR/JASPAR2018_CORE_vertebrates_non-redundant.meme	MA1100.1	ASCL1	VSAGCAGCTGSNN	0.000231
db/EUKARYOTE/jolma2013.meme	Nr2f6_DBD_2		RAGGTCAAAGGTCA	0.000256
db/EUKARYOTE/jolma2013.meme	RXRB_DBD		GGGGTCAAAGGTCA	0.000265
db/EUKARYOTE/jolma2013.meme	TFAP2A_DBD_5		TGCCCBVRGGCA	0.00027
db/MOUSE/uniprobe_mouse.meme	UP00069_1	Sox1_primary	HWDYAATTCAWTAHDK	0.000279
db/EUKARYOTE/jolma2013.meme	HEY2_DBD		GRCACGTGCC	0.000286
db/MOUSE/uniprobe_mouse.meme	UP00158_1	Pou1f1_3818.1	DVNTAATTAATTAWNWC	0.00029
db/MOUSE/uniprobe_mouse.meme	UP00114_1	Homez_1063.2	AWWWMATCGTTTTYADN	0.000298
db/MOUSE/uniprobe_mouse.meme	UP00180_1	Hoxd13_2356.1	NNNYYAATAAAAHYNN	0.000299
db/EUKARYOTE/jolma2013.meme	ONECUT2_DBD		RAAAAATCRATAWH	0.000303
db/JASPAR/JASPAR2018_CORE_vertebrates_non-redundant.meme	MA0153.2	HNF1B	GTTAATNATTAAY	0.000323
db/MOUSE/uniprobe_mouse.meme	UP00050_2	Bhlhb2_secondary	YRYSNHTMCACGTGGADRSMRGT	0.000324
db/EUKARYOTE/jolma2013.meme	Esrra_DBD_1		DAGGTYAKTCAAGGTCA	0.000332
db/MOUSE/uniprobe_mouse.meme	UP00260_1	Hoxc6_3954.2	YRAVKTAATTAMBWRNN	0.000335
db/EUKARYOTE/jolma2013.meme	TFAP2C_DBD_1		YGCCYBVRGGCA	0.000348
db/EUKARYOTE/jolma2013.meme	RARA_full_2		ARRGGTCAHSYGAGGTCA	0.000357
db/JASPAR/JASPAR2018_CORE_vertebrates_non-redundant.meme	MA0681.1	Phox2b	TAATYYAATTA	0.000365
db/EUKARYOTE/jolma2013.meme	PHOX2B_DBD		TAATYYAATTA	0.000369
db/JASPAR/JASPAR2018_CORE_vertebrates_non-redundant.meme	MA0833.1	ATF4	GKATGAYGCAATM	0.000378
db/MOUSE/uniprobe_mouse.meme	UP00003_2	E2F3_secondary	NNYWYGGCGCCAMDVBN	0.000403
db/JASPAR/JASPAR2018_CORE_vertebrates_non-redundant.meme	MA0713.1	PHOX2A	TAATYYAATTA	0.000408
db/EUKARYOTE/jolma2013.meme	PHOX2B_full		TAATYYAATTA	0.000415
db/MOUSE/uniprobe_mouse.meme	UP00019_1	Zbtb12_primary	BNNRKGTTCTAGATCVN	0.000421
db/EUKARYOTE/jolma2013.meme	ALX3_full_2		HTAATYNAATTAN	0.000421
db/EUKARYOTE/jolma2013.meme	PRRX1_full_2		TAATYTAATTA	0.000452
db/JASPAR/JASPAR2018_CORE_vertebrates_non-redundant.meme	MA0524.2	TFAP2C	YGCCYBVRGGCA	0.00047
db/EUKARYOTE/jolma2013.meme	PHOX2A_DBD		TAATYYAATTA	0.000472
db/MOUSE/uniprobe_mouse.meme	UP00102_1	Zic1_primary	BHCCCCCGGGGGGG	0.000472
db/JASPAR/JASPAR2018_CORE_vertebrates_non-redundant.meme	MA1101.1	BACH2	NMTGACTCAGCANH	0.000488
db/EUKARYOTE/jolma2013.meme	Tcfap2a_DBD_3		TGCCCYBRGGGCA	0.000502
db/MOUSE/uniprobe_mouse.meme	UP00069_2	Sox1_secondary	NYRTAATTGTTAKYV	0.00051
db/JASPAR/JASPAR2018_CORE_vertebrates_non-redundant.meme	MA0603.1	Arntl	NGTCACGTGH	0.000517
db/JASPAR/JASPAR2018_CORE_vertebrates_non-redundant.meme	MA0698.1	ZBTB18	NATCCAGATGTKB	0.000539
db/EUKARYOTE/jolma2013.meme	ZNF238_full		NATCCAGATGTKB	0.000539
db/JASPAR/JASPAR2018_CORE_vertebrates_non-redundant.meme	MA0664.1	MLXIPL	RTCACGTGAT	0.000546
db/EUKARYOTE/jolma2013.meme	MLXIPL_full		RTCACGTGAT	0.000546
db/JASPAR/JASPAR2018_CORE_vertebrates_non-redundant.meme	MA1133.1	JUN::JUNB(var.2)	KRTGACGTCATN	0.000559
db/EUKARYOTE/jolma2013.meme	FOXJ3_DBD_2		GTAAACARTAAACA	0.000565
db/JASPAR/JASPAR2018_CORE_vertebrates_non-redundant.meme	MA0497.1	MEF2C	DDDCYAAAAATAGMW	0.000581
db/JASPAR/JASPAR2018_CORE_vertebrates_non-redundant.meme	MA0003.3	TFAP2A	HGCCYSAGGCD	0.00064
db/EUKARYOTE/jolma2013.meme	RXRA_full_1		GRGGTCAAAGGTCA	0.000642
db/EUKARYOTE/jolma2013.meme	SRY_DBD_1		AACAATAHCATTGTT	0.000709
db/EUKARYOTE/jolma2013.meme	ISX_DBD_1		YTAATCTAATTAR	0.000714
db/EUKARYOTE/jolma2013.meme	MEF2B_full		RCTAWAAATAGC	0.00073
db/MOUSE/uniprobe_mouse.meme	UP00171_1	Msx3_3206.1	VAHAACYAATTAANHH	0.000736
db/MOUSE/uniprobe_mouse.meme	UP00068_2	Eomes_secondary	NBVRAGGTGTYGSCBN	0.00074
db/JASPAR/JASPAR2018_CORE_vertebrates_non-redundant.meme	MA0904.1	Hoxb5	ANGKTAATTASCHMAT	0.00075
db/JASPAR/JASPAR2018_CORE_vertebrates_non-redundant.meme	MA0825.1	MNT	RVCACGTGMH	0.000757
db/JASPAR/JASPAR2018_CORE_vertebrates_non-redundant.meme	MA0773.1	MEF2D	DCTAWAAATAGM	0.000779
db/EUKARYOTE/jolma2013.meme	BARHL2_full_3		TAAWYGNYSHTAAWYG	0.000781
db/EUKARYOTE/jolma2013.meme	TFAP2A_DBD_2		HGCCYSAGGCD	0.0008
db/MOUSE/uniprobe_mouse.meme	UP00014_1	Sox17_primary	MDAAACAATTRAWHW	0.000813
db/JASPAR/JASPAR2018_CORE_vertebrates_non-redundant.meme	MA0489.1	JUN(var.2)	RRRRRRTGASTCAT	0.000826
db/EUKARYOTE/jolma2013.meme	ATF4_DBD		GKATGAYGCAATM	0.000841
db/EUKARYOTE/jolma2013.meme	DRGX_DBD		NTAATYHAATTAN	0.000866
db/JASPAR/JASPAR2018_CORE_vertebrates_non-redundant.meme	MA0035.3	Gata1	TYCTTATCTSY	0.000876
db/JASPAR/JASPAR2018_CORE_vertebrates_non-redundant.meme	MA0831.2	TFE3	CACGTGAY	0.000878
db/EUKARYOTE/jolma2013.meme	HESX1_DBD_2		HTAATTGGYAATTAD	0.000886
db/EUKARYOTE/jolma2013.meme	BHLHE41_full		RTCACGTGAC	0.00098
db/EUKARYOTE/jolma2013.meme	ESRRA_DBD_5		AAGGTCABYCAAGGTCA	0.001
db/EUKARYOTE/jolma2013.meme	MNT_DBD		RVCACGTGMH	0.00104
db/JASPAR/JASPAR2018_CORE_vertebrates_non-redundant.meme	MA0477.1	FOSL1	RRTGASTCAKV	0.00104
db/EUKARYOTE/jolma2013.meme	Tp53_DBD_1		ACAWGTCHDDDRACAWGT	0.00105
db/MOUSE/uniprobe_mouse.meme	UP00242_1	Hoxc8_3429.2	NWDDRGTAATTAHYKT	0.00111
db/JASPAR/JASPAR2018_CORE_vertebrates_non-redundant.meme	MA1139.1	FOSL2::JUNB(var.2)	DATGACGTCATH	0.00113
db/MOUSE/uniprobe_mouse.meme	UP00214_1	Hoxb5_3122.2	ANGKTAATTASCHMAT	0.00115
db/JASPAR/JASPAR2018_CORE_vertebrates_non-redundant.meme	MA0834.1	ATF7	NDATGACGTCATMV	0.00122
db/EUKARYOTE/jolma2013.meme	DBP_DBD		NRTTACGTAAYM	0.0013
db/EUKARYOTE/jolma2013.meme	Alx4_DBD		NTAATYNAATTAN	0.00131
db/MOUSE/uniprobe_mouse.meme	UP00006_1	Zic3_primary	BMCCCCCGGGGGGGB	0.00135
db/EUKARYOTE/jolma2013.meme	POU3F3_DBD_2		WTGMATAAWTWA	0.00137
db/MOUSE/uniprobe_mouse.meme	UP00108_1	Alx3_3418.2	WNWAYTAATTARYTVWN	0.00139
db/EUKARYOTE/jolma2013.meme	POU2F2_DBD_1		DTATGCWAATK	0.00139
db/MOUSE/uniprobe_mouse.meme	UP00073_2	Foxa2_secondary	VVWAATAACAAANSN	0.00141
db/MOUSE/uniprobe_mouse.meme	UP00145_1	Barhl2_3868.1	AAMAACCAATTAABHH	0.00152
db/JASPAR/JASPAR2018_CORE_vertebrates_non-redundant.meme	MA0089.1	MAFG::NFE2L1	NATGAC	0.0016
db/JASPAR/JASPAR2018_CORE_vertebrates_non-redundant.meme	MA1115.1	POU5F1	WHATGCAAATN	0.00162
db/JASPAR/JASPAR2018_CORE_vertebrates_non-redundant.meme	MA0148.3	FOXA1	YNBNTGTTTACWYWD	0.00165
db/EUKARYOTE/jolma2013.meme	ATF7_DBD		NDATGACGTCATMV	0.00165
db/EUKARYOTE/jolma2013.meme	TFE3_DBD		VYCACGTGAY	0.00165
db/EUKARYOTE/jolma2013.meme	EN1_DBD_2		TAATTRSYYAATTA	0.00168
db/EUKARYOTE/jolma2013.meme	TFAP2C_DBD_3		TGCCCYSRGGGCA	0.00174
db/EUKARYOTE/jolma2013.meme	Foxj3_DBD_2		GTAAACARTAAACA	0.00187
db/JASPAR/JASPAR2018_CORE_vertebrates_non-redundant.meme	MA0702.1	LMX1A	YTAATTAA	0.00195
db/EUKARYOTE/jolma2013.meme	LMX1A_DBD		YTAATTAA	0.00195
db/EUKARYOTE/jolma2013.meme	PAX5_DBD		SGTCACGCWTSANTGVNY	0.00204
db/JASPAR/JASPAR2018_CORE_vertebrates_non-redundant.meme	MA0790.1	POU4F1	ATGMATAATTAATG	0.00205
db/EUKARYOTE/jolma2013.meme	Egr3_DBD		HACGCCCACGCAHWH	0.00207
db/EUKARYOTE/jolma2013.meme	POU4F2_full		RTGCATAATTAATGAG	0.0021
db/JASPAR/JASPAR2018_CORE_vertebrates_non-redundant.meme	MA0093.2	USF1	VYCAYGTGACC	0.00218
db/EUKARYOTE/jolma2013.meme	POU4F1_DBD		ATGMATAATTAATG	0.00222
db/EUKARYOTE/jolma2013.meme	HNF1B_full_2		NRTTAATNATTAACN	0.00224
db/MOUSE/uniprobe_mouse.meme	UP00010_2	Tcfap2b_secondary	DTWGCCKSMGGCRHT	0.00226
db/JASPAR/JASPAR2018_CORE_vertebrates_non-redundant.meme	MA0872.1	TFAP2A(var.3)	TGCCCYSRGGGCA	0.00232
db/EUKARYOTE/jolma2013.meme	ARNTL_DBD		GTCACGTGAC	0.00233
db/EUKARYOTE/jolma2013.meme	ELK4_DBD		ACCGGAARTV	0.00234
db/MOUSE/uniprobe_mouse.meme	UP00389_1	Nkx3-1_2923.2	DWHDAAGTACTTAAAWN	0.00237
db/EUKARYOTE/jolma2013.meme	Creb3l2_DBD_2		TGCCACGTGGCA	0.00245
db/EUKARYOTE/jolma2013.meme	TFAP2A_DBD_6		TGCCCYSRGGGCA	0.00246
db/JASPAR/JASPAR2018_CORE_vertebrates_non-redundant.meme	MA0602.1	Arid5a	SYAATATTGVDANH	0.00246
db/EUKARYOTE/jolma2013.meme	UNCX_DBD_1		NTAATYBAATTAN	0.00247
db/EUKARYOTE/jolma2013.meme	CREB3L1_DBD_2		TGCCACGTGGCA	0.00252
db/MOUSE/uniprobe_mouse.meme	UP00099_1	Ascl2_primary	NKYARCAGCTGCYVHHK	0.00252
db/JASPAR/JASPAR2018_CORE_vertebrates_non-redundant.meme	MA0649.1	HEY2	GRCACGTGYC	0.00259
db/MOUSE/uniprobe_mouse.meme	UP00008_2	Six6_secondary	NDBSKATATATMCVHHT	0.00261
db/MOUSE/uniprobe_mouse.meme	UP00026_1	Zscan4_primary	DHNATGTGCACAYAHWN	0.00262
db/MOUSE/uniprobe_mouse.meme	UP00101_1	Sox12_primary	THATTGTTMTNAWN	0.00265
db/JASPAR/JASPAR2018_CORE_vertebrates_non-redundant.meme	MA1102.1	CTCFL	CRSCAGGGGGCRSB	0.0027
db/MOUSE/uniprobe_mouse.meme	UP00013_2	Gabpa_secondary	CYNKYWTCCSMYBNVN	0.00273
db/JASPAR/JASPAR2018_CORE_vertebrates_non-redundant.meme	MA0067.1	Pax2	NGTCAYKB	0.00274
db/JASPAR/JASPAR2018_CORE_vertebrates_non-redundant.meme	MA0152.1	NFATC2	TTTTCCA	0.00278
db/MOUSE/uniprobe_mouse.meme	UP00225_1	Hlx1_2350.1	CMATAATTAATTAYH	0.00281
db/MOUSE/uniprobe_mouse.meme	UP00202_1	Dlx1_1741.2	NTGMRDTAATTAAY	0.00282
db/EUKARYOTE/jolma2013.meme	HEY2_full		GRCACGTGYC	0.00295
db/EUKARYOTE/jolma2013.meme	Hlf_DBD		BRTTACGTAAYM	0.00295
db/MOUSE/uniprobe_mouse.meme	UP00077_2	Srf_secondary	STWNAAAAAAAAMVNNH	0.00303
db/EUKARYOTE/jolma2013.meme	TFAP2B_DBD_1		YGCCCBVRGGCA	0.00305
db/MOUSE/uniprobe_mouse.meme	UP00064_1	Sox18_primary	YWBHATTGTTNTMWHH	0.00313
db/EUKARYOTE/jolma2013.meme	HNF4A_full_2		GGGGTCAAAGGTCA	0.0032
db/EUKARYOTE/jolma2013.meme	PROP1_full		TAATYHAATTA	0.00328
db/JASPAR/JASPAR2018_CORE_vertebrates_non-redundant.meme	MA0815.1	TFAP2C(var.3)	TGCCCYSRGGGCA	0.0034
db/JASPAR/JASPAR2018_CORE_vertebrates_non-redundant.meme	MA0835.1	BATF3	TGATGACGTCATCA	0.00344
db/JASPAR/JASPAR2018_CORE_vertebrates_non-redundant.meme	MA0047.2	Foxa2	TGTTTACWYWGB	0.0035
db/JASPAR/JASPAR2018_CORE_vertebrates_non-redundant.meme	MA0062.2	Gabpa	CCGGAAGTGVV	0.00354
db/MOUSE/uniprobe_mouse.meme	UP00266_1	Prrx1_3442.1	NKAACTAATTARYTRVT	0.00372
db/EUKARYOTE/jolma2013.meme	ERG_full_1		ACCGGAARTR	0.00381
db/EUKARYOTE/jolma2013.meme	FLI1_full_1		ACCGGAARTR	0.00381
db/JASPAR/JASPAR2018_CORE_vertebrates_non-redundant.meme	MA0475.2	FLI1	ACCGGAARTR	0.00381
db/MOUSE/uniprobe_mouse.meme	UP00211_1	Pou3f3_3235.2	WANDTATGCATAATDDA	0.00391
db/EUKARYOTE/jolma2013.meme	POU3F1_DBD_2		WTGMATAAWTHA	0.00398
db/EUKARYOTE/jolma2013.meme	Rara_DBD_1		AAAGGTCAHBRRAGGTCA	0.00406
db/MOUSE/uniprobe_mouse.meme	UP00071_2	Sox21_secondary	NVYSWATTGTTCNNNNV	0.00409
db/JASPAR/JASPAR2018_CORE_vertebrates_non-redundant.meme	MA0822.1	HES7	YGGCACGTGCCR	0.00413
db/EUKARYOTE/jolma2013.meme	PAX1_DBD		CGTCACGCWTGAVTGMM	0.00414
db/MOUSE/uniprobe_mouse.meme	UP00012_1	Bbx_primary	WAATTCAWTGAABWD	0.00422
db/MOUSE/uniprobe_mouse.meme	UP00209_2	Cart1_1275.1	BVMNTTAATTAAYYNNN	0.0043
db/JASPAR/JASPAR2018_CORE_vertebrates_non-redundant.meme	MA0527.1	ZBTB33	BTCTCGCGAGABYTS	0.00433
db/EUKARYOTE/jolma2013.meme	PDX1_DBD_1		SYAATTARBRNTAATTAV	0.00452
db/MOUSE/uniprobe_mouse.meme	UP00051_1	Sox8_primary	NDATBWATTGTTHWDWW	0.00456
db/JASPAR/JASPAR2018_CORE_vertebrates_non-redundant.meme	MA0703.1	LMX1B	NYAATTAA	0.00456
db/EUKARYOTE/jolma2013.meme	LMX1B_DBD		NYAATTAA	0.00456
db/JASPAR/JASPAR2018_CORE_vertebrates_non-redundant.meme	MA0811.1	TFAP2B	YGCCCBVRGGCA	0.00459
db/JASPAR/JASPAR2018_CORE_vertebrates_non-redundant.meme	MA0704.1	Lhx4	YTAATTAR	0.00477
db/EUKARYOTE/jolma2013.meme	Lhx4_DBD		YTAATTAR	0.00477
db/MOUSE/uniprobe_mouse.meme	UP00041_1	Foxj1_primary	ANHRTAAACAAANNND	0.00504
db/EUKARYOTE/jolma2013.meme	Tcfap2a_DBD_2		HGCCYSAGGCD	0.00512
db/EUKARYOTE/jolma2013.meme	Rfx2_DBD_2		SGTTGCTARGCAACS	0.0052
db/EUKARYOTE/jolma2013.meme	BHLHB3_full		VKCACGTGMC	0.00523
db/JASPAR/JASPAR2018_CORE_vertebrates_non-redundant.meme	MA0871.1	TFEC	RTCACRTGAB	0.00523
db/EUKARYOTE/jolma2013.meme	TFEC_DBD		RTCACRTGAB	0.00523
db/JASPAR/JASPAR2018_CORE_vertebrates_non-redundant.meme	MA1127.1	FOSB::JUN	GATGACGTCAT	0.00528
db/EUKARYOTE/jolma2013.meme	ESRRG_full_2		AAGGTCANHCAAGGTCA	0.0053
db/JASPAR/JASPAR2018_CORE_vertebrates_non-redundant.meme	MA0628.1	POU6F1	AYTAATTART	0.00544
db/JASPAR/JASPAR2018_CORE_vertebrates_non-redundant.meme	MA0004.1	Arnt	CACGTG	0.00548
