# Supplementary material for: Long read genome assemblies complemented by single cell RNA-sequencing reveal genetic and cellular mechanisms underlying the adaptive evolution of yak
Source: Nat Commun. 2022 Sep 6;13:4887. doi: 10.1038/s41467-022-32164-9 (PMC9448747; doi:10.1038/s41467-022-32164-9)
Supplement: Supplementary file 7 — Supplementary Data 5 [file 41467_2022_32164_MOESM7_ESM.xlsx]

## Sheet: Sheet1
Supplementary Data 5: The Correlation results of yak and cattle cell subgroups
	Cattle.0	Cattle.1	Cattle.2	Cattle.3	Cattle.4	Cattle.5	Cattle.6	Cattle.7	Cattle.8	Cattle.9	Cattle.10	Cattle.11	Cattle.12	Cattle.13	Cattle.14	Cattle.15	Cattle.16	Cattle.17	Cattle.18	Cattle.19
Yak.0	0.0964242	0.321578	0.320368	0.689808	0.29988	0.118338	0.328087	0.231752	0.196299	0.396133	0.241141	0.290743	0.161927	0.254255	0.287997	0.46347	0.295789	0.200535	0.365175	0.310796
Yak.1	0.935631	0.154745	0.140159	0.0716476	0.133183	0.611802	0.159012	0.0962041	0.581338	0.308236	0.130117	0.308068	0.0647142	0.103353	0.101806	0.634699	0.280878	0.699926	0.138066	0.239795
Yak.2	0.161626	0.67939	0.653944	0.154514	0.619048	0.159132	0.397149	0.41754	0.270566	0.565302	0.449244	0.49016	0.216757	0.380532	0.445423	0.363771	0.488635	0.35231	0.619684	0.581285
Yak.3	0.111467	0.55897	0.553299	0.13533	0.599829	0.112145	0.34169	0.405079	0.222044	0.482221	0.432426	0.494253	0.198299	0.359005	0.414185	0.326644	0.37551	0.250974	0.585491	0.552612
Yak.4	0.152619	0.659726	0.660754	0.147789	0.599285	0.140451	0.394684	0.417283	0.250167	0.526075	0.445835	0.482422	0.215531	0.37712	0.436871	0.353457	0.453544	0.321633	0.611397	0.557387
Yak.5	0.599771	0.361657	0.350136	0.136605	0.37195	0.441476	0.283578	0.25317	0.852417	0.512668	0.278579	0.562132	0.151511	0.249947	0.306966	0.522272	0.3504	0.557969	0.384635	0.488682
Yak.6	0.123983	0.576483	0.578507	0.193214	0.613992	0.144121	0.374945	0.428619	0.272098	0.485945	0.422643	0.459583	0.224487	0.384917	0.475436	0.306291	0.395065	0.265833	0.696322	0.524048
Yak.7	0.814725	0.393977	0.373348	0.137521	0.353262	0.631931	0.291211	0.241045	0.608157	0.499406	0.286364	0.446687	0.139875	0.235376	0.258664	0.656308	0.439424	0.689104	0.365407	0.492255
Yak.8	0.109165	0.367491	0.335117	0.100425	0.328002	0.083715	0.264481	0.433132	0.159174	0.311373	0.495004	0.278167	0.209992	0.341776	0.332157	0.202011	0.367325	0.190346	0.36677	0.316241
Yak.9	0.321258	0.51769	0.507178	0.254382	0.527042	0.320567	0.379882	0.379474	0.496289	0.612541	0.416883	0.60204	0.218273	0.36502	0.430037	0.514482	0.437074	0.407928	0.554766	0.678692
Yak.10	0.190587	0.519555	0.506682	0.156762	0.494918	0.165777	0.42946	0.402128	0.355376	0.454299	0.386488	0.416733	0.288959	0.440448	0.66137	0.305891	0.429838	0.310928	0.545264	0.46583
Yak.11	0.117584	0.279738	0.264113	0.0813493	0.261573	0.0913385	0.220563	0.246127	0.169092	0.24348	0.238584	0.234264	0.802274	0.581862	0.305745	0.190113	0.282517	0.183444	0.278078	0.244723
Yak.12	0.0730669	0.317876	0.30602	0.088167	0.303258	0.0673333	0.22164	0.72384	0.138601	0.24641	0.412699	0.232827	0.175044	0.277922	0.291686	0.16036	0.278174	0.14935	0.3278	0.250516
Yak.13	0.217318	0.506678	0.493909	0.17698	0.456292	0.174613	0.546601	0.384413	0.318638	0.473464	0.395277	0.404613	0.271005	0.427284	0.531809	0.333408	0.461277	0.340819	0.498953	0.436996
Yak.14	0.217112	0.471216	0.455126	0.345983	0.470267	0.184482	0.34022	0.359512	0.262474	0.556384	0.416906	0.509224	0.20362	0.34775	0.358495	0.571496	0.435378	0.329294	0.463648	0.574158
Yak.15	0.252194	0.458168	0.454101	0.137158	0.445673	0.182749	0.331015	0.504068	0.303237	0.382972	0.382154	0.355713	0.223288	0.350775	0.414072	0.297676	0.362886	0.309994	0.482262	0.357726
Yak.16	0.0536069	0.267633	0.256079	0.0565985	0.301538	0.0470374	0.155899	0.192297	0.103213	0.213689	0.201574	0.230747	0.0907151	0.164016	0.188366	0.157411	0.160336	0.130958	0.317553	0.276331
Yak.17	0.896463	0.235477	0.222372	0.254479	0.211385	0.595732	0.240868	0.158613	0.587596	0.391835	0.193243	0.373857	0.108533	0.171895	0.17865	0.722554	0.340772	0.696978	0.233837	0.317108
Yak.18	0.599344	0.507308	0.497026	0.136875	0.523139	0.414036	0.334648	0.34368	0.485768	0.536501	0.383223	0.533121	0.17329	0.30513	0.355107	0.580046	0.421297	0.552851	0.509972	0.549892
Yak.19	0.249773	0.526082	0.478407	0.122751	0.473167	0.223013	0.337565	0.384905	0.317149	0.503713	0.390314	0.428678	0.258499	0.417602	0.445649	0.39158	0.649131	0.456154	0.445359	0.474362
Yak.20	0.161627	0.443195	0.411271	0.13794	0.438447	0.150289	0.315946	0.379624	0.234559	0.389271	0.376876	0.330242	0.233412	0.390918	0.396603	0.271497	0.483663	0.301957	0.446742	0.390594
