# Supplementary material for: Long read genome assemblies complemented by single cell RNA-sequencing reveal genetic and cellular mechanisms underlying the adaptive evolution of yak
Source: Nat Commun. 2022 Sep 6;13:4887. doi: 10.1038/s41467-022-32164-9 (PMC9448747; doi:10.1038/s41467-022-32164-9)
Supplement: Supplementary file 8 — Supplementary Data 6 [file 41467_2022_32164_MOESM8_ESM.xlsx]

## Sheet: Sheet1
Supplementary Data 6: DEGs in Mesenchymal Cells of yak and taurine cattle
	p_val	avg_log2FC	p_val_adj
ENSBTAG00000043560	6.93e-216	7.29938	9.75e-212
ENSBTAG00000019697	8.73e-201	4.44037	1.23e-196
ENSBTAG00000013468	1.58e-197	4.63602	2.22e-193
ENSBTAG00000015285	4.53e-196	4.33332	6.36e-192
ENSBTAG00000046307	4.35e-193	4.26013	6.11e-189
ENSBTAG00000047495	3.44e-187	3.861	4.83e-183
ENSBTAG00000019915	3.15e-171	4.02624	4.43e-167
ENSBTAG00000031800	1.13e-170	3.48069	1.59e-166
ENSBTAG00000005296	1.79e-169	3.5536	2.51e-165
ENSBTAG00000002549	2.35e-169	3.51875	3.3e-165
ENSBTAG00000015388	4.03e-166	3.3681	5.67e-162
ENSBTAG00000020733	2.07e-159	3.14907	2.91e-155
ENSBTAG00000017855	7.03e-159	3.17573	9.89e-155
ENSBTAG00000006189	3.33e-158	3.38991	4.69e-154
ENSBTAG00000014534	7.8e-154	2.8852	1.1e-149
ENSBTAG00000014835	3.49e-152	3.47539	4.9e-148
ENSBTAG00000013066	6.37e-150	5.41838	8.96e-146
ENSBTAG00000002468	4.87e-146	2.22953	6.85e-142
ENSBTAG00000012247	5.63e-146	3.23899	7.92e-142
ENSBTAG00000008611	2.65e-143	4.06172	3.73e-139
ENSBTAG00000043558	2.7e-143	2.26978	3.8e-139
ENSBTAG00000047418	3.96e-138	2.5748	5.56e-134
ENSBTAG00000016508	5.89e-136	2.70441	8.28e-132
ENSBTAG00000030164	9.76e-135	2.57111	1.37e-130
ENSBTAG00000013631	1.64e-133	3.10237	2.31e-129
ENSBTAG00000018451	4.59e-129	2.5061	6.45e-125
ENSBTAG00000043553	1.02e-128	3.63507	1.43e-124
ENSBTAG00000015830	1.21e-128	-2.7058	1.7e-124
ENSBTAG00000047998	2.54e-126	2.76011	3.58e-122
ENSBTAG00000016516	3.86e-125	2.46611	5.43e-121
ENSBTAG00000001027	3.64e-123	2.70875	5.11e-119
ENSBTAG00000001022	1.07e-122	2.5229	1.51e-118
ENSBTAG00000014191	2.3e-120	-2.66954	3.24e-116
ENSBTAG00000002485	5.33e-120	3.18103	7.5e-116
ENSBTAG00000054085	6.45e-120	2.58506	9.07e-116
ENSBTAG00000006995	7.59e-118	2.2817	1.07e-113
ENSBTAG00000001553	1.06e-116	2.38294	1.49e-112
ENSBTAG00000006187	1.64e-116	2.63806	2.31e-112
ENSBTAG00000051254	4.73e-116	2.29648	6.65e-112
ENSBTAG00000010156	1.28e-115	1.70105	1.8e-111
ENSBTAG00000003168	3.58e-112	2.22978	5.03e-108
ENSBTAG00000018258	5.77e-112	2.45707	8.11e-108
ENSBTAG00000003232	6.88e-112	-2.46504	9.67e-108
ENSBTAG00000022731	4.79e-111	2.2488	6.74e-107
ENSBTAG00000011986	6.08e-111	2.44316	8.55e-107
ENSBTAG00000007244	5.53e-108	2.67233	7.77e-104
ENSBTAG00000011689	2.76e-107	2.44895	3.88e-103
ENSBTAG00000052217	3.92e-106	3.37272	5.51e-102
ENSBTAG00000004899	7.09e-106	-2.897	9.97e-102
ENSBTAG00000014340	7.61e-106	-2.78482	1.07e-101
ENSBTAG00000014883	1.32e-105	1.97464	1.86e-101
ENSBTAG00000050122	4.92e-105	-2.5115	6.92e-101
ENSBTAG00000019636	9.45e-105	2.87507	1.33e-100
ENSBTAG00000031875	7.28e-104	2.21942	1.02e-99
ENSBTAG00000010484	1.36e-103	2.71292	1.92e-99
ENSBTAG00000020638	3.1e-103	-3.02441	4.36e-99
ENSBTAG00000017753	4.96e-103	2.4774	6.97e-99
ENSBTAG00000005620	5.46e-103	1.55605	7.67e-99
ENSBTAG00000005753	2.5e-102	-2.38095	3.52e-98
ENSBTAG00000002457	4.25e-102	2.05262	5.98e-98
ENSBTAG00000007173	4.33e-101	2.41641	6.08e-97
ENSBTAG00000047739	3.68e-100	2.76564	5.17e-96
ENSBTAG00000045510	1.4e-99	2.07368	1.96e-95
ENSBTAG00000005039	3.69e-99	2.28723	5.19e-95
ENSBTAG00000008303	1.64e-98	1.95253	2.31e-94
ENSBTAG00000004553	1.56e-97	2.26959	2.2e-93
ENSBTAG00000012683	3.36e-97	2.06897	4.72e-93
ENSBTAG00000006346	3.6e-97	2.04259	5.06e-93
ENSBTAG00000014872	9.68e-97	1.98484	1.36e-92
ENSBTAG00000048350	1.09e-96	-3.30079	1.53e-92
ENSBTAG00000018373	2.46e-96	2.27698	3.45e-92
ENSBTAG00000018801	4.03e-96	1.96565	5.66e-92
ENSBTAG00000019627	9.34e-96	2.87189	1.31e-91
ENSBTAG00000007898	1.67e-95	-2.58591	2.35e-91
ENSBTAG00000014130	3.5e-95	2.04208	4.93e-91
ENSBTAG00000009475	2.53e-94	2.17218	3.55e-90
ENSBTAG00000010562	8.22e-94	2.46879	1.16e-89
ENSBTAG00000011640	1.21e-93	2.44319	1.71e-89
ENSBTAG00000017349	6.66e-93	1.96742	9.37e-89
ENSBTAG00000002108	4e-91	1.98098	5.62e-87
ENSBTAG00000020342	4.67e-91	2.52608	6.56e-87
ENSBTAG00000011580	1.53e-90	-1.96577	2.15e-86
ENSBTAG00000043563	4.76e-90	1.56678	6.69e-86
ENSBTAG00000020645	7.71e-90	1.9829	1.08e-85
ENSBTAG00000002830	2.09e-89	1.8413	2.94e-85
ENSBTAG00000010793	3.93e-89	3.48022	5.52e-85
ENSBTAG00000019526	8.54e-89	1.97092	1.2e-84
ENSBTAG00000014226	9.72e-89	1.45187	1.37e-84
ENSBTAG00000040308	1.28e-88	1.59137	1.8e-84
ENSBTAG00000005654	1.58e-88	1.77241	2.22e-84
ENSBTAG00000024889	1.79e-88	1.82889	2.51e-84
ENSBTAG00000052504	4.44e-87	-3.18778	6.24e-83
ENSBTAG00000020116	1.54e-86	2.47708	2.16e-82
ENSBTAG00000011966	1.99e-86	1.9631	2.8e-82
ENSBTAG00000007909	1.81e-85	-2.07954	2.55e-81
ENSBTAG00000013926	5e-85	1.901	7.03e-81
ENSBTAG00000000700	2.41e-84	1.90552	3.39e-80
ENSBTAG00000019376	6.04e-84	2.00613	8.5e-80
ENSBTAG00000012519	4.01e-83	1.81254	5.64e-79
ENSBTAG00000013801	5.23e-83	-2.20352	7.35e-79
ENSBTAG00000024269	1.03e-82	2.06052	1.45e-78
ENSBTAG00000045582	1.34e-82	1.93251	1.89e-78
ENSBTAG00000022902	3.4e-82	1.61554	4.79e-78
ENSBTAG00000002475	8.27e-82	1.80594	1.16e-77
ENSBTAG00000052268	4.86e-81	1.65823	6.83e-77
ENSBTAG00000045828	7.98e-81	1.80997	1.12e-76
ENSBTAG00000021338	1.06e-80	-1.91304	1.49e-76
ENSBTAG00000014182	1.35e-80	1.8222	1.9e-76
ENSBTAG00000038716	3.96e-80	-1.8856	5.57e-76
ENSBTAG00000014824	5.43e-80	2.01037	7.63e-76
ENSBTAG00000008967	2.44e-79	1.87487	3.44e-75
ENSBTAG00000007360	6.74e-79	1.71978	9.48e-75
ENSBTAG00000001414	7.29e-79	-2.50774	1.03e-74
ENSBTAG00000013653	3.52e-78	1.86315	4.96e-74
ENSBTAG00000012317	3.98e-78	2.19075	5.6e-74
ENSBTAG00000047502	1.46e-77	2.41318	2.05e-73
ENSBTAG00000006982	2.56e-77	1.65112	3.6e-73
ENSBTAG00000012994	2.79e-77	-2.50659	3.92e-73
ENSBTAG00000008634	2.8e-77	1.68071	3.94e-73
ENSBTAG00000011104	3.06e-77	1.7099	4.31e-73
ENSBTAG00000010830	3.66e-77	-1.96865	5.15e-73
ENSBTAG00000019313	3.96e-77	1.8131	5.57e-73
ENSBTAG00000012003	5.24e-77	-1.99466	7.37e-73
ENSBTAG00000019910	2.38e-76	-1.87555	3.35e-72
ENSBTAG00000009199	2.52e-76	1.91093	3.55e-72
ENSBTAG00000013343	3.86e-76	1.76221	5.42e-72
ENSBTAG00000043584	1.35e-75	-1.41904	1.9e-71
ENSBTAG00000049698	2.07e-75	-1.8021	2.91e-71
ENSBTAG00000015711	2.1e-75	-3.22463	2.95e-71
ENSBTAG00000015457	2.11e-75	-2.03808	2.97e-71
ENSBTAG00000000074	1.92e-74	-2.22612	2.7e-70
ENSBTAG00000003581	2.29e-74	-2.02593	3.22e-70
ENSBTAG00000016420	3.81e-74	1.6739	5.36e-70
ENSBTAG00000033077	1.76e-73	-2.03194	2.48e-69
ENSBTAG00000009789	2.21e-72	-1.82839	3.11e-68
ENSBTAG00000008441	1.33e-71	-3.19691	1.86e-67
ENSBTAG00000015739	1.84e-71	1.71381	2.58e-67
ENSBTAG00000003693	2.71e-71	1.60653	3.81e-67
ENSBTAG00000011575	3.84e-71	-1.64211	5.4e-67
ENSBTAG00000008853	1.73e-70	1.55921	2.43e-66
ENSBTAG00000015910	7.82e-70	1.45094	1.1e-65
ENSBTAG00000047223	1.31e-69	1.09687	1.84e-65
ENSBTAG00000007399	2.33e-69	1.58654	3.28e-65
ENSBTAG00000015100	3.75e-69	1.49529	5.27e-65
ENSBTAG00000003536	1.48e-68	-1.78907	2.08e-64
ENSBTAG00000047747	1.77e-68	-1.71687	2.49e-64
ENSBTAG00000014069	3.52e-68	2.40894	4.95e-64
ENSBTAG00000020308	3.73e-68	1.4621	5.24e-64
ENSBTAG00000000236	5.66e-68	-1.84018	7.96e-64
ENSBTAG00000002554	1.08e-67	1.73357	1.51e-63
ENSBTAG00000032360	1.33e-67	-2.04768	1.87e-63
ENSBTAG00000020539	1.34e-67	-1.84082	1.89e-63
ENSBTAG00000033543	2.36e-67	1.53539	3.32e-63
ENSBTAG00000048107	5.02e-67	1.59776	7.05e-63
ENSBTAG00000020959	1.01e-66	1.6703	1.42e-62
ENSBTAG00000015249	1.21e-66	1.70246	1.7e-62
ENSBTAG00000025462	2.72e-66	2.45826	3.83e-62
ENSBTAG00000052562	2.98e-66	-1.92467	4.2e-62
ENSBTAG00000001801	3.45e-66	1.84401	4.86e-62
ENSBTAG00000006143	7.93e-66	1.61057	1.11e-61
ENSBTAG00000019929	9.51e-66	-1.93372	1.34e-61
ENSBTAG00000005397	1.13e-65	1.74324	1.59e-61
ENSBTAG00000012370	1.26e-65	1.40154	1.77e-61
ENSBTAG00000005138	1.44e-65	-1.87149	2.03e-61
ENSBTAG00000005793	2.15e-65	1.7276	3.03e-61
ENSBTAG00000010927	2.4e-65	-2.12693	3.37e-61
ENSBTAG00000002282	3.5e-65	1.43843	4.92e-61
ENSBTAG00000011338	4.71e-65	2.12399	6.62e-61
ENSBTAG00000003877	9.92e-65	-1.67383	1.39e-60
ENSBTAG00000011578	1.38e-64	1.76288	1.94e-60
ENSBTAG00000016354	1.75e-64	2.51607	2.46e-60
ENSBTAG00000010230	3.5e-64	1.41768	4.92e-60
ENSBTAG00000020060	3.84e-64	1.42563	5.4e-60
ENSBTAG00000004238	4.27e-64	-2.00157	6.01e-60
ENSBTAG00000012514	9.59e-64	1.6913	1.35e-59
ENSBTAG00000011056	2e-63	-1.72173	2.81e-59
ENSBTAG00000015228	2.11e-63	2.68863	2.96e-59
ENSBTAG00000014401	2.59e-63	1.64721	3.64e-59
ENSBTAG00000002974	4.56e-63	-3.52973	6.41e-59
ENSBTAG00000024539	7.49e-63	1.63943	1.05e-58
ENSBTAG00000007480	9.05e-63	1.53357	1.27e-58
ENSBTAG00000010899	1.95e-62	-1.82101	2.74e-58
ENSBTAG00000026156	1.96e-62	-2.18102	2.75e-58
ENSBTAG00000004259	2.11e-62	1.7106	2.97e-58
ENSBTAG00000027442	2.82e-62	-1.88381	3.96e-58
ENSBTAG00000014324	4.4e-62	1.70496	6.18e-58
ENSBTAG00000009470	5.94e-62	-1.49068	8.35e-58
ENSBTAG00000013579	6.25e-62	1.37576	8.79e-58
ENSBTAG00000021778	1.51e-61	1.45835	2.12e-57
ENSBTAG00000044062	3.96e-61	-1.84735	5.57e-57
ENSBTAG00000012012	6.39e-61	1.47094	8.99e-57
ENSBTAG00000018189	8.13e-61	1.54182	1.14e-56
ENSBTAG00000030169	1.15e-60	1.46095	1.62e-56
ENSBTAG00000000874	3.68e-60	1.33689	5.18e-56
ENSBTAG00000021263	4.82e-60	1.67945	6.78e-56
ENSBTAG00000005483	5.61e-60	-1.45711	7.89e-56
ENSBTAG00000006259	1.25e-59	-1.66203	1.75e-55
ENSBTAG00000005869	1.56e-59	1.62449	2.19e-55
ENSBTAG00000018800	2.23e-59	1.43821	3.14e-55
ENSBTAG00000037400	2.38e-59	1.49355	3.35e-55
ENSBTAG00000011593	3.41e-59	-1.70992	4.8e-55
ENSBTAG00000053726	3.97e-59	-1.74494	5.58e-55
ENSBTAG00000015074	7.34e-59	1.49768	1.03e-54
ENSBTAG00000009214	1.25e-58	1.71901	1.75e-54
ENSBTAG00000016956	2.79e-58	1.34873	3.92e-54
ENSBTAG00000011823	3.25e-58	-1.57698	4.56e-54
ENSBTAG00000004034	3.31e-58	-1.90105	4.65e-54
ENSBTAG00000008182	4.75e-58	3.99078	6.67e-54
ENSBTAG00000017976	7.25e-58	1.44874	1.02e-53
ENSBTAG00000011761	1.62e-57	-1.96625	2.28e-53
ENSBTAG00000019822	1.9e-57	-2.50647	2.68e-53
ENSBTAG00000030209	4.02e-57	1.44587	5.65e-53
ENSBTAG00000016374	4.02e-57	-1.7536	5.66e-53
ENSBTAG00000021932	4.63e-57	-1.60858	6.5e-53
ENSBTAG00000024888	5.28e-57	1.60235	7.43e-53
ENSBTAG00000040295	9.14e-57	1.33474	1.29e-52
ENSBTAG00000017321	9.14e-57	1.37094	1.29e-52
ENSBTAG00000000745	1.2e-56	4.16036	1.69e-52
ENSBTAG00000054188	1.23e-56	1.41613	1.74e-52
ENSBTAG00000003585	1.93e-56	1.4985	2.71e-52
ENSBTAG00000015327	2.04e-56	1.55468	2.87e-52
ENSBTAG00000011190	2.14e-56	1.67264	3.01e-52
ENSBTAG00000015361	9.15e-56	1.65914	1.29e-51
ENSBTAG00000021128	9.53e-56	1.41425	1.34e-51
ENSBTAG00000012615	1.04e-55	-1.75196	1.46e-51
ENSBTAG00000015473	1.79e-55	1.0386	2.52e-51
ENSBTAG00000004870	2.38e-55	1.4866	3.35e-51
ENSBTAG00000016057	2.72e-55	1.54325	3.83e-51
ENSBTAG00000004333	3.43e-55	1.29475	4.82e-51
ENSBTAG00000000078	6.48e-55	1.53259	9.12e-51
ENSBTAG00000011215	6.58e-55	1.60472	9.25e-51
ENSBTAG00000019986	6.7e-55	1.3299	9.42e-51
ENSBTAG00000037508	7.16e-55	-2.038	1.01e-50
ENSBTAG00000054934	7.31e-55	1.42798	1.03e-50
ENSBTAG00000031688	7.39e-55	1.38771	1.04e-50
ENSBTAG00000001537	8.42e-55	1.295	1.18e-50
ENSBTAG00000048062	1.3e-54	1.51941	1.83e-50
ENSBTAG00000017633	2.01e-54	1.23409	2.82e-50
ENSBTAG00000003018	4.63e-54	1.62719	6.51e-50
ENSBTAG00000007152	6.9e-54	-1.51376	9.7e-50
ENSBTAG00000007884	8.1e-54	1.44684	1.14e-49
ENSBTAG00000019734	1.3e-53	-1.54438	1.83e-49
ENSBTAG00000025313	1.58e-53	1.4072	2.22e-49
ENSBTAG00000018819	1.72e-53	-1.75638	2.42e-49
ENSBTAG00000052317	2.58e-53	-1.38279	3.63e-49
ENSBTAG00000005960	2.58e-53	-1.62587	3.63e-49
ENSBTAG00000014299	3.12e-53	1.32217	4.39e-49
ENSBTAG00000010587	6.33e-53	1.3857	8.91e-49
ENSBTAG00000013074	1.81e-52	-1.57839	2.54e-48
ENSBTAG00000010376	3.21e-52	-1.4192	4.51e-48
ENSBTAG00000016708	4.06e-52	1.38682	5.7e-48
ENSBTAG00000046328	4.47e-52	-1.72972	6.28e-48
ENSBTAG00000019838	5.62e-52	1.25896	7.9e-48
ENSBTAG00000031435	1.8e-51	1.18027	2.53e-47
ENSBTAG00000012849	2.93e-51	1.48389	4.12e-47
ENSBTAG00000006138	9.46e-51	-2.21961	1.33e-46
ENSBTAG00000032657	1.51e-50	-1.63087	2.12e-46
ENSBTAG00000018152	1.52e-50	-1.32017	2.14e-46
ENSBTAG00000004695	1.62e-50	1.20039	2.28e-46
ENSBTAG00000033182	1.93e-50	-1.36188	2.71e-46
ENSBTAG00000003069	2.11e-50	1.19598	2.97e-46
ENSBTAG00000007450	2.38e-50	1.94835	3.34e-46
ENSBTAG00000000833	2.9e-50	1.25638	4.08e-46
ENSBTAG00000021024	3.26e-50	1.72691	4.58e-46
ENSBTAG00000021999	4.69e-50	1.20235	6.59e-46
ENSBTAG00000048903	9.88e-50	-1.49293	1.39e-45
ENSBTAG00000010619	2.21e-49	1.25896	3.1e-45
ENSBTAG00000018768	2.23e-49	1.28488	3.13e-45
ENSBTAG00000011623	3.37e-49	1.63819	4.74e-45
ENSBTAG00000001861	3.49e-49	1.41978	4.91e-45
ENSBTAG00000006420	3.79e-49	1.38849	5.33e-45
ENSBTAG00000001752	4.49e-49	-1.35987	6.31e-45
ENSBTAG00000022004	4.94e-49	1.19984	6.94e-45
ENSBTAG00000016933	6.66e-49	1.24298	9.37e-45
ENSBTAG00000053044	1.05e-48	1.39757	1.47e-44
ENSBTAG00000051352	1.09e-48	1.20185	1.53e-44
ENSBTAG00000024493	1.15e-48	1.61405	1.62e-44
ENSBTAG00000010069	4.16e-48	3.36331	5.85e-44
ENSBTAG00000004937	6.35e-48	1.25216	8.93e-44
ENSBTAG00000012387	6.99e-48	1.41385	9.83e-44
ENSBTAG00000001024	9.47e-48	1.33848	1.33e-43
ENSBTAG00000023074	9.72e-48	-1.34202	1.37e-43
ENSBTAG00000038866	1.14e-47	1.10639	1.61e-43
ENSBTAG00000034255	1.38e-47	1.46442	1.94e-43
ENSBTAG00000025329	1.58e-47	-1.49223	2.22e-43
ENSBTAG00000024381	1.71e-47	1.36864	2.4e-43
ENSBTAG00000011811	2.13e-47	1.20355	2.99e-43
ENSBTAG00000008621	2.65e-47	-1.40864	3.72e-43
ENSBTAG00000006441	3.56e-47	1.18031	5e-43
ENSBTAG00000050992	3.99e-47	-1.13069	5.61e-43
ENSBTAG00000007562	4.1e-47	1.37231	5.76e-43
ENSBTAG00000002402	4.96e-47	1.43828	6.98e-43
ENSBTAG00000013308	1.25e-46	-1.41741	1.76e-42
ENSBTAG00000019569	2.25e-46	1.26875	3.16e-42
ENSBTAG00000009663	2.27e-46	-1.3111	3.19e-42
ENSBTAG00000017035	2.52e-46	1.37789	3.55e-42
ENSBTAG00000039307	2.74e-46	-1.34612	3.85e-42
ENSBTAG00000009513	6e-46	1.47456	8.43e-42
ENSBTAG00000019028	6.7e-46	-1.40986	9.42e-42
ENSBTAG00000013627	7.17e-46	1.26121	1.01e-41
ENSBTAG00000035907	8.37e-46	-1.47654	1.18e-41
ENSBTAG00000017851	1.56e-45	1.1879	2.19e-41
ENSBTAG00000009434	1.65e-45	1.22832	2.31e-41
ENSBTAG00000013367	2.12e-45	1.25212	2.99e-41
ENSBTAG00000053296	2.32e-45	1.27294	3.26e-41
ENSBTAG00000046263	4.33e-45	1.28142	6.1e-41
ENSBTAG00000020520	4.58e-45	1.60051	6.44e-41
ENSBTAG00000012899	4.91e-45	-1.47905	6.91e-41
ENSBTAG00000001988	5.42e-45	1.07129	7.63e-41
ENSBTAG00000020294	8.16e-45	1.08666	1.15e-40
ENSBTAG00000039477	1.15e-44	-1.15057	1.62e-40
ENSBTAG00000013472	1.15e-44	-1.40211	1.62e-40
ENSBTAG00000003396	1.17e-44	-1.38304	1.65e-40
ENSBTAG00000013004	1.26e-44	-1.60141	1.77e-40
ENSBTAG00000055033	2e-44	1.26603	2.81e-40
ENSBTAG00000018600	3.05e-44	-1.1395	4.28e-40
ENSBTAG00000021018	3.07e-44	1.23144	4.31e-40
ENSBTAG00000001579	3.64e-44	-1.38171	5.12e-40
ENSBTAG00000004915	4.73e-44	1.24737	6.65e-40
ENSBTAG00000004876	4.74e-44	1.16363	6.66e-40
ENSBTAG00000013856	4.9e-44	1.17233	6.89e-40
ENSBTAG00000011024	5.65e-44	1.11815	7.95e-40
ENSBTAG00000021035	9.37e-44	1.37765	1.32e-39
ENSBTAG00000015978	1.01e-43	1.34918	1.42e-39
ENSBTAG00000033190	1.03e-43	1.28143	1.45e-39
ENSBTAG00000010303	1.03e-43	1.46963	1.45e-39
ENSBTAG00000010534	1.78e-43	1.13998	2.5e-39
ENSBTAG00000023177	2.21e-43	2.34525	3.11e-39
ENSBTAG00000013300	2.39e-43	1.68095	3.36e-39
ENSBTAG00000009646	2.75e-43	1.21184	3.87e-39
ENSBTAG00000007964	3.26e-43	1.19196	4.59e-39
ENSBTAG00000020543	4.19e-43	-1.02416	5.89e-39
ENSBTAG00000021759	7.42e-43	-1.3786	1.04e-38
ENSBTAG00000018112	9.97e-43	1.17769	1.4e-38
ENSBTAG00000035226	1.02e-42	1.22942	1.43e-38
ENSBTAG00000013613	1.07e-42	1.09143	1.5e-38
ENSBTAG00000006618	1.25e-42	1.28643	1.75e-38
ENSBTAG00000019237	1.41e-42	1.30515	1.98e-38
ENSBTAG00000003586	1.78e-42	1.14119	2.5e-38
ENSBTAG00000009903	1.96e-42	1.57458	2.76e-38
ENSBTAG00000009526	2.54e-42	1.08015	3.57e-38
ENSBTAG00000003798	4.43e-42	0.968958	6.23e-38
ENSBTAG00000013369	6.38e-42	1.30181	8.97e-38
ENSBTAG00000016156	7.4e-42	1.07603	1.04e-37
ENSBTAG00000055257	8.07e-42	0.994429	1.13e-37
ENSBTAG00000016506	1.01e-41	1.15592	1.41e-37
ENSBTAG00000009150	1.06e-41	1.57279	1.49e-37
ENSBTAG00000013032	1.06e-41	1.13926	1.5e-37
ENSBTAG00000017339	2.17e-41	1.40296	3.05e-37
ENSBTAG00000020345	2.23e-41	-1.37999	3.14e-37
ENSBTAG00000017574	2.81e-41	-1.47349	3.95e-37
ENSBTAG00000021232	3.48e-41	0.955169	4.9e-37
ENSBTAG00000046670	9.61e-41	1.14871	1.35e-36
ENSBTAG00000021920	1.06e-40	1.18626	1.5e-36
ENSBTAG00000013412	1.08e-40	-1.50096	1.51e-36
ENSBTAG00000017279	1.29e-40	1.09667	1.82e-36
ENSBTAG00000012442	1.5e-40	-1.15161	2.11e-36
ENSBTAG00000035030	2.1e-40	-1.30155	2.96e-36
ENSBTAG00000018223	2.2e-40	1.75388	3.09e-36
ENSBTAG00000031569	2.5e-40	-1.21373	3.51e-36
ENSBTAG00000021444	2.77e-40	1.16233	3.89e-36
ENSBTAG00000017994	2.77e-40	-1.23952	3.9e-36
ENSBTAG00000015363	3.29e-40	1.01764	4.63e-36
ENSBTAG00000003889	3.66e-40	1.14375	5.15e-36
ENSBTAG00000016315	5.32e-40	1.41985	7.48e-36
ENSBTAG00000011909	6.09e-40	0.94561	8.56e-36
ENSBTAG00000020309	6.67e-40	-1.49766	9.37e-36
ENSBTAG00000022733	8.97e-40	-1.31684	1.26e-35
ENSBTAG00000007961	9.41e-40	1.02071	1.32e-35
ENSBTAG00000009856	1.12e-39	1.08797	1.58e-35
ENSBTAG00000005077	1.14e-39	1.65076	1.6e-35
ENSBTAG00000008151	1.27e-39	1.05707	1.79e-35
ENSBTAG00000031231	3.93e-39	1.57259	5.52e-35
ENSBTAG00000009668	4.17e-39	0.977926	5.87e-35
ENSBTAG00000017626	4.4e-39	-1.4132	6.18e-35
ENSBTAG00000003033	4.59e-39	1.56329	6.46e-35
ENSBTAG00000021091	5.52e-39	-1.21683	7.76e-35
ENSBTAG00000020406	7.53e-39	-1.8843	1.06e-34
ENSBTAG00000003968	8.96e-39	-1.19253	1.26e-34
ENSBTAG00000004037	1.24e-38	2.14879	1.75e-34
ENSBTAG00000031715	1.29e-38	1.01744	1.81e-34
ENSBTAG00000005326	1.45e-38	-1.37324	2.04e-34
ENSBTAG00000012987	2.09e-38	1.08219	2.93e-34
ENSBTAG00000017423	2.21e-38	1.21182	3.11e-34
ENSBTAG00000012788	2.28e-38	1.06124	3.2e-34
ENSBTAG00000001408	2.38e-38	0.922646	3.35e-34
ENSBTAG00000031363	2.71e-38	1.07892	3.81e-34
ENSBTAG00000033041	3.05e-38	-1.29482	4.28e-34
ENSBTAG00000014278	3.32e-38	1.1047	4.67e-34
ENSBTAG00000046129	3.8e-38	1.19531	5.34e-34
ENSBTAG00000026993	4.1e-38	1.05742	5.77e-34
ENSBTAG00000009491	4.38e-38	-1.5533	6.16e-34
ENSBTAG00000000347	5.55e-38	1.06363	7.8e-34
ENSBTAG00000021527	6e-38	-1.23404	8.44e-34
ENSBTAG00000005025	6.63e-38	-1.13083	9.33e-34
ENSBTAG00000011913	6.86e-38	-1.33625	9.64e-34
ENSBTAG00000009761	6.88e-38	1.07409	9.67e-34
ENSBTAG00000002303	7.54e-38	1.18519	1.06e-33
ENSBTAG00000020382	8.02e-38	1.01902	1.13e-33
ENSBTAG00000009210	9.4e-38	-1.3098	1.32e-33
ENSBTAG00000004400	9.9e-38	-1.28812	1.39e-33
ENSBTAG00000021396	1.03e-37	-1.31946	1.45e-33
ENSBTAG00000014474	1.04e-37	-1.21236	1.46e-33
ENSBTAG00000012120	1.13e-37	1.42766	1.59e-33
ENSBTAG00000000613	1.19e-37	1.06647	1.67e-33
ENSBTAG00000019630	1.26e-37	1.05085	1.77e-33
ENSBTAG00000019161	1.27e-37	0.926541	1.78e-33
ENSBTAG00000012501	1.34e-37	0.997957	1.88e-33
ENSBTAG00000027453	1.63e-37	1.04392	2.29e-33
ENSBTAG00000046385	2.16e-37	0.918243	3.04e-33
ENSBTAG00000046406	2.26e-37	1.06636	3.17e-33
ENSBTAG00000002374	2.64e-37	-1.23561	3.71e-33
ENSBTAG00000000274	2.9e-37	-1.05594	4.08e-33
ENSBTAG00000045879	2.94e-37	-1.22606	4.13e-33
ENSBTAG00000017825	3.27e-37	0.894189	4.6e-33
ENSBTAG00000012545	3.57e-37	1.10617	5.01e-33
ENSBTAG00000046684	4.13e-37	1.04048	5.81e-33
ENSBTAG00000001332	6.72e-37	1.05143	9.45e-33
ENSBTAG00000020218	7.45e-37	-1.35188	1.05e-32
ENSBTAG00000014140	7.67e-37	1.01127	1.08e-32
ENSBTAG00000027337	9.18e-37	1.01085	1.29e-32
ENSBTAG00000021857	1.01e-36	1.31315	1.42e-32
ENSBTAG00000019684	1.75e-36	0.872213	2.46e-32
ENSBTAG00000016277	1.82e-36	1.07236	2.56e-32
ENSBTAG00000015806	2.32e-36	1.06543	3.26e-32
ENSBTAG00000010447	2.4e-36	0.968054	3.37e-32
ENSBTAG00000011831	4.1e-36	0.993614	5.76e-32
ENSBTAG00000003569	4.27e-36	1.14585	6.01e-32
ENSBTAG00000003109	4.54e-36	-0.951828	6.38e-32
ENSBTAG00000016098	4.69e-36	1.00401	6.6e-32
ENSBTAG00000006561	6.26e-36	1.30839	8.8e-32
ENSBTAG00000014764	6.85e-36	1.31502	9.64e-32
ENSBTAG00000011126	8.12e-36	1.20191	1.14e-31
ENSBTAG00000002215	8.37e-36	1.74149	1.18e-31
ENSBTAG00000001774	8.62e-36	1.1445	1.21e-31
ENSBTAG00000018893	9.64e-36	0.962824	1.36e-31
ENSBTAG00000037377	1.02e-35	1.02592	1.44e-31
ENSBTAG00000011307	1.14e-35	0.931442	1.6e-31
ENSBTAG00000014788	1.32e-35	-1.38443	1.85e-31
ENSBTAG00000016206	1.54e-35	-1.33017	2.17e-31
ENSBTAG00000054545	2.06e-35	0.944606	2.9e-31
ENSBTAG00000019918	2.24e-35	0.986553	3.15e-31
ENSBTAG00000018049	2.69e-35	1.12765	3.78e-31
ENSBTAG00000003397	2.88e-35	1.04494	4.05e-31
ENSBTAG00000013387	2.94e-35	0.933421	4.14e-31
ENSBTAG00000007943	3.38e-35	1.05072	4.76e-31
ENSBTAG00000019110	3.79e-35	-1.23682	5.33e-31
ENSBTAG00000017804	3.92e-35	-1.10044	5.51e-31
ENSBTAG00000012694	4.12e-35	-1.15336	5.79e-31
ENSBTAG00000000911	4.25e-35	-1.41898	5.97e-31
ENSBTAG00000002493	7.13e-35	0.89444	1e-30
ENSBTAG00000032493	7.47e-35	-1.12323	1.05e-30
ENSBTAG00000013401	8.13e-35	1.04413	1.14e-30
ENSBTAG00000013980	8.45e-35	1.14666	1.19e-30
ENSBTAG00000034885	1.33e-34	1.40331	1.87e-30
ENSBTAG00000006608	1.71e-34	1.13033	2.4e-30
ENSBTAG00000007979	1.71e-34	-1.4425	2.41e-30
ENSBTAG00000001888	1.84e-34	-1.37639	2.59e-30
ENSBTAG00000032092	1.84e-34	1.17996	2.59e-30
ENSBTAG00000004193	2.34e-34	1.07892	3.29e-30
ENSBTAG00000015839	2.51e-34	-1.26726	3.53e-30
ENSBTAG00000015637	3.76e-34	-1.20688	5.29e-30
ENSBTAG00000011994	4.29e-34	1.03552	6.03e-30
ENSBTAG00000027201	4.76e-34	-1.16109	6.69e-30
ENSBTAG00000027625	5.29e-34	1.42671	7.43e-30
ENSBTAG00000020905	5.96e-34	-0.98605	8.38e-30
ENSBTAG00000019755	7.68e-34	-1.19935	1.08e-29
ENSBTAG00000051150	8.65e-34	0.936307	1.22e-29
ENSBTAG00000014583	1.09e-33	0.978007	1.53e-29
ENSBTAG00000020757	1.1e-33	0.854932	1.54e-29
ENSBTAG00000005524	1.26e-33	0.91468	1.78e-29
ENSBTAG00000003205	1.56e-33	-1.01118	2.19e-29
ENSBTAG00000044032	1.58e-33	1.0723	2.22e-29
ENSBTAG00000015738	1.68e-33	1.03701	2.37e-29
ENSBTAG00000039035	1.72e-33	-2.29476	2.42e-29
ENSBTAG00000002935	1.92e-33	-1.18699	2.7e-29
ENSBTAG00000010204	2.2e-33	0.942495	3.1e-29
ENSBTAG00000009725	2.92e-33	0.899566	4.11e-29
ENSBTAG00000037819	4.61e-33	-0.973825	6.48e-29
ENSBTAG00000012377	4.78e-33	-1.11493	6.72e-29
ENSBTAG00000007806	7.83e-33	-1.19136	1.1e-28
ENSBTAG00000018271	8.13e-33	0.918725	1.14e-28
ENSBTAG00000007067	9.56e-33	-1.33182	1.34e-28
ENSBTAG00000005863	1.02e-32	-1.13305	1.44e-28
ENSBTAG00000004283	1.12e-32	0.964968	1.57e-28
ENSBTAG00000020527	1.65e-32	0.895963	2.32e-28
ENSBTAG00000012181	2.1e-32	1.08152	2.95e-28
ENSBTAG00000015163	2.17e-32	1.33665	3.05e-28
ENSBTAG00000021743	3.06e-32	-1.29417	4.31e-28
ENSBTAG00000005339	3.45e-32	-1.66967	4.85e-28
ENSBTAG00000014249	3.82e-32	1.08736	5.37e-28
ENSBTAG00000003300	5.61e-32	1.1291	7.89e-28
ENSBTAG00000014775	5.79e-32	0.955166	8.14e-28
ENSBTAG00000034827	5.89e-32	-1.22457	8.28e-28
ENSBTAG00000000283	5.99e-32	1.12843	8.42e-28
ENSBTAG00000005273	6.01e-32	1.05426	8.45e-28
ENSBTAG00000048122	6.77e-32	1.41429	9.52e-28
ENSBTAG00000052323	9.22e-32	-1.12402	1.3e-27
ENSBTAG00000011155	9.37e-32	-1.35889	1.32e-27
ENSBTAG00000014396	9.77e-32	1.04349	1.37e-27
ENSBTAG00000020192	1.05e-31	1.12019	1.48e-27
ENSBTAG00000006523	1.21e-31	1.42146	1.7e-27
ENSBTAG00000018272	1.52e-31	-1.03499	2.14e-27
ENSBTAG00000013212	2.31e-31	0.922424	3.25e-27
ENSBTAG00000048485	3.64e-31	-1.11022	5.12e-27
ENSBTAG00000008300	4.38e-31	-0.932681	6.15e-27
ENSBTAG00000021466	4.79e-31	-1.00056	6.73e-27
ENSBTAG00000013391	6.9e-31	0.90128	9.7e-27
ENSBTAG00000003390	7.12e-31	-1.10998	1e-26
ENSBTAG00000013309	7.16e-31	0.944798	1.01e-26
ENSBTAG00000012797	9.02e-31	-0.9738	1.27e-26
ENSBTAG00000007917	1.05e-30	-1.1023	1.47e-26
ENSBTAG00000006085	1.11e-30	0.936648	1.56e-26
ENSBTAG00000007494	1.31e-30	1.01888	1.84e-26
ENSBTAG00000003835	1.74e-30	1.79148	2.45e-26
ENSBTAG00000017416	1.82e-30	-0.990397	2.56e-26
ENSBTAG00000011263	2.69e-30	0.856102	3.79e-26
ENSBTAG00000007397	3.25e-30	1.05817	4.57e-26
ENSBTAG00000009915	3.43e-30	0.927109	4.83e-26
ENSBTAG00000019369	4.11e-30	0.961055	5.77e-26
ENSBTAG00000007976	6.6e-30	-1.0653	9.29e-26
ENSBTAG00000014971	8.05e-30	1.0828	1.13e-25
ENSBTAG00000004805	8.25e-30	0.958102	1.16e-25
ENSBTAG00000009578	8.47e-30	0.899168	1.19e-25
ENSBTAG00000016462	8.91e-30	-1.36109	1.25e-25
ENSBTAG00000010649	9.98e-30	0.970468	1.4e-25
ENSBTAG00000017367	1.13e-29	0.926078	1.58e-25
ENSBTAG00000008448	1.28e-29	0.974692	1.79e-25
ENSBTAG00000019750	1.42e-29	-1.26944	2e-25
ENSBTAG00000005373	1.47e-29	1.39992	2.07e-25
ENSBTAG00000005492	1.58e-29	-0.959441	2.22e-25
ENSBTAG00000009541	2.95e-29	0.864847	4.15e-25
ENSBTAG00000009757	3.8e-29	-0.90316	5.35e-25
ENSBTAG00000020485	4.5e-29	-1.07142	6.33e-25
ENSBTAG00000008153	4.85e-29	1.05384	6.81e-25
ENSBTAG00000019853	4.96e-29	-1.2212	6.97e-25
ENSBTAG00000040334	8.69e-29	-1.03043	1.22e-24
ENSBTAG00000017200	9.66e-29	1.09613	1.36e-24
ENSBTAG00000011611	1.13e-28	0.946158	1.59e-24
ENSBTAG00000032918	1.74e-28	0.887784	2.45e-24
ENSBTAG00000005370	2.38e-28	-1.15147	3.34e-24
ENSBTAG00000016046	2.41e-28	-1.17596	3.39e-24
ENSBTAG00000015612	2.6e-28	0.932623	3.66e-24
ENSBTAG00000006694	3.18e-28	2.44515	4.48e-24
ENSBTAG00000013478	3.32e-28	0.904471	4.67e-24
ENSBTAG00000018846	3.61e-28	-0.930262	5.08e-24
ENSBTAG00000013204	4.32e-28	-1.24169	6.08e-24
ENSBTAG00000037533	6e-28	-1.45409	8.44e-24
ENSBTAG00000017745	7.05e-28	1.01585	9.91e-24
ENSBTAG00000002495	9.6e-28	0.805826	1.35e-23
ENSBTAG00000012975	1.11e-27	0.934029	1.56e-23
ENSBTAG00000020093	1.58e-27	-0.915095	2.22e-23
ENSBTAG00000007123	1.82e-27	0.957121	2.56e-23
ENSBTAG00000010627	2.15e-27	0.733116	3.02e-23
ENSBTAG00000004645	2.19e-27	-1.17167	3.08e-23
ENSBTAG00000002014	3.5e-27	0.894309	4.92e-23
ENSBTAG00000005514	4.23e-27	-1.1337	5.95e-23
ENSBTAG00000002020	4.67e-27	-1.28568	6.56e-23
ENSBTAG00000000648	7.54e-27	-1.75098	1.06e-22
ENSBTAG00000020420	8.26e-27	-0.927491	1.16e-22
ENSBTAG00000006883	8.81e-27	-1.1688	1.24e-22
ENSBTAG00000016599	1.05e-26	0.84683	1.47e-22
ENSBTAG00000009689	1.33e-26	0.889503	1.86e-22
ENSBTAG00000003358	1.38e-26	0.98951	1.95e-22
ENSBTAG00000004600	1.71e-26	0.834135	2.41e-22
ENSBTAG00000037962	2.12e-26	-1.13134	2.98e-22
ENSBTAG00000013866	2.19e-26	0.594316	3.08e-22
ENSBTAG00000014889	2.29e-26	-1.1976	3.22e-22
ENSBTAG00000007147	2.84e-26	0.963476	4e-22
ENSBTAG00000011824	4.74e-26	-0.927777	6.67e-22
ENSBTAG00000049452	5.45e-26	0.879824	7.67e-22
ENSBTAG00000017118	6.49e-26	-1.05338	9.13e-22
ENSBTAG00000016858	7.32e-26	-1.05308	1.03e-21
ENSBTAG00000014463	1.17e-25	1.06451	1.65e-21
ENSBTAG00000009482	1.82e-25	-0.881474	2.55e-21
ENSBTAG00000037702	2.12e-25	-1.17554	2.99e-21
ENSBTAG00000015366	3.63e-25	-1.66301	5.11e-21
ENSBTAG00000021140	4.16e-25	-1.02595	5.85e-21
ENSBTAG00000030913	4.31e-25	1.07645	6.06e-21
ENSBTAG00000008881	5.16e-25	0.926311	7.25e-21
ENSBTAG00000013103	5.33e-25	-1.14088	7.49e-21
ENSBTAG00000012908	9.4e-25	-0.942227	1.32e-20
ENSBTAG00000007572	1.17e-24	0.716902	1.64e-20
ENSBTAG00000021457	1.17e-24	0.87092	1.64e-20
ENSBTAG00000005694	1.41e-24	-0.94468	1.99e-20
ENSBTAG00000053223	1.54e-24	0.909944	2.17e-20
ENSBTAG00000001057	1.62e-24	0.82741	2.28e-20
ENSBTAG00000016073	1.89e-24	-1.19962	2.66e-20
ENSBTAG00000017992	1.91e-24	0.746385	2.68e-20
ENSBTAG00000000941	2.21e-24	0.856185	3.1e-20
ENSBTAG00000027444	2.8e-24	1.02578	3.94e-20
ENSBTAG00000002520	2.92e-24	-0.937544	4.11e-20
ENSBTAG00000010815	3.48e-24	-1.02673	4.9e-20
ENSBTAG00000009034	4.01e-24	0.722073	5.64e-20
ENSBTAG00000008931	4.35e-24	-1.03761	6.12e-20
ENSBTAG00000046493	4.73e-24	0.76987	6.65e-20
ENSBTAG00000009535	5.18e-24	-0.767819	7.28e-20
ENSBTAG00000002658	5.3e-24	-0.987126	7.45e-20
ENSBTAG00000024561	7.81e-24	0.579114	1.1e-19
ENSBTAG00000007321	9.49e-24	0.997409	1.33e-19
ENSBTAG00000019612	1.11e-23	0.633614	1.56e-19
ENSBTAG00000011916	1.12e-23	0.965708	1.58e-19
ENSBTAG00000017135	1.38e-23	1.03562	1.94e-19
ENSBTAG00000012128	1.84e-23	-0.847828	2.59e-19
ENSBTAG00000013812	2.23e-23	-0.998318	3.14e-19
ENSBTAG00000019434	2.61e-23	0.795151	3.67e-19
ENSBTAG00000001511	3.21e-23	0.91427	4.51e-19
ENSBTAG00000017799	4.78e-23	0.814032	6.72e-19
ENSBTAG00000033080	5.16e-23	-0.811789	7.26e-19
ENSBTAG00000000458	6.86e-23	-1.06671	9.64e-19
ENSBTAG00000000132	1.01e-22	0.848919	1.42e-18
ENSBTAG00000023600	2.26e-22	0.807379	3.18e-18
ENSBTAG00000005136	3.77e-22	-0.950044	5.29e-18
ENSBTAG00000011883	4.11e-22	-0.843833	5.78e-18
ENSBTAG00000004575	5.58e-22	-0.979535	7.84e-18
ENSBTAG00000047855	6.6e-22	0.819696	9.28e-18
ENSBTAG00000023259	7.24e-22	-1.00722	1.02e-17
ENSBTAG00000001654	7.65e-22	-1.07145	1.08e-17
ENSBTAG00000009154	8.26e-22	-0.981019	1.16e-17
ENSBTAG00000038375	1e-21	-0.942667	1.41e-17
ENSBTAG00000005796	1.01e-21	0.857279	1.42e-17
ENSBTAG00000006969	1.06e-21	-0.998197	1.49e-17
ENSBTAG00000019603	1.11e-21	0.74154	1.57e-17
ENSBTAG00000021617	1.24e-21	-0.928213	1.74e-17
ENSBTAG00000031598	1.38e-21	0.688814	1.94e-17
ENSBTAG00000016813	1.5e-21	-0.937049	2.11e-17
ENSBTAG00000005622	1.63e-21	-0.988275	2.3e-17
ENSBTAG00000013749	2.11e-21	-0.996872	2.96e-17
ENSBTAG00000006756	2.33e-21	0.785205	3.28e-17
ENSBTAG00000011224	2.49e-21	1.33199	3.5e-17
ENSBTAG00000047567	2.83e-21	0.775049	3.98e-17
ENSBTAG00000005380	3.12e-21	0.80229	4.38e-17
ENSBTAG00000051079	3.26e-21	1.39655	4.58e-17
ENSBTAG00000021911	3.85e-21	-0.936462	5.42e-17
ENSBTAG00000031723	4.07e-21	-0.721298	5.72e-17
ENSBTAG00000025632	4.14e-21	0.654157	5.81e-17
ENSBTAG00000018469	4.27e-21	-0.923824	6e-17
ENSBTAG00000014469	5.37e-21	-1.0223	7.55e-17
ENSBTAG00000000421	5.42e-21	0.826157	7.62e-17
ENSBTAG00000007867	5.66e-21	-0.93784	7.96e-17
ENSBTAG00000010531	7.94e-21	-2.17073	1.12e-16
ENSBTAG00000054195	8.26e-21	0.858372	1.16e-16
ENSBTAG00000014353	8.42e-21	0.621523	1.18e-16
ENSBTAG00000000182	9.6e-21	-0.840574	1.35e-16
ENSBTAG00000002688	1.01e-20	0.800275	1.42e-16
ENSBTAG00000017426	1.13e-20	-0.961479	1.59e-16
ENSBTAG00000012371	1.15e-20	-0.852879	1.62e-16
ENSBTAG00000021372	1.35e-20	-1.33528	1.9e-16
ENSBTAG00000007712	1.85e-20	-0.773695	2.6e-16
ENSBTAG00000019441	2.22e-20	-0.864118	3.12e-16
ENSBTAG00000008883	2.32e-20	0.65801	3.26e-16
ENSBTAG00000015474	2.39e-20	-0.950974	3.37e-16
ENSBTAG00000011074	2.49e-20	0.714732	3.5e-16
ENSBTAG00000012902	2.6e-20	-0.923149	3.66e-16
ENSBTAG00000004489	2.83e-20	-0.829464	3.98e-16
ENSBTAG00000015127	7.97e-20	-1.2761	1.12e-15
ENSBTAG00000002092	1.58e-19	1.56342	2.23e-15
ENSBTAG00000003098	1.74e-19	0.911089	2.44e-15
ENSBTAG00000021706	1.8e-19	0.690387	2.53e-15
ENSBTAG00000000310	1.96e-19	-1.32083	2.76e-15
ENSBTAG00000011766	2.04e-19	0.845567	2.87e-15
ENSBTAG00000003602	2.52e-19	-0.934402	3.54e-15
ENSBTAG00000014731	2.72e-19	-0.828603	3.82e-15
ENSBTAG00000014170	2.9e-19	-0.936752	4.08e-15
ENSBTAG00000000340	3.25e-19	0.730733	4.57e-15
ENSBTAG00000021980	3.8e-19	-0.942269	5.34e-15
ENSBTAG00000031998	7.9e-19	0.759961	1.11e-14
ENSBTAG00000032705	8.22e-19	-0.768349	1.16e-14
ENSBTAG00000012927	8.3e-19	0.751385	1.17e-14
ENSBTAG00000003418	8.73e-19	0.709534	1.23e-14
ENSBTAG00000018909	9.22e-19	1.12296	1.3e-14
ENSBTAG00000011082	9.59e-19	-1.22549	1.35e-14
ENSBTAG00000013038	1.08e-18	0.761769	1.52e-14
ENSBTAG00000016328	1.13e-18	-0.791896	1.58e-14
ENSBTAG00000015316	1.59e-18	-0.991688	2.23e-14
ENSBTAG00000000081	1.83e-18	-0.906796	2.57e-14
ENSBTAG00000032021	1.9e-18	0.729285	2.68e-14
ENSBTAG00000005008	2.14e-18	-0.835475	3.01e-14
ENSBTAG00000002048	4.14e-18	-1.15708	5.82e-14
ENSBTAG00000002082	4.34e-18	-1.27144	6.1e-14
ENSBTAG00000017189	4.48e-18	-0.834724	6.3e-14
ENSBTAG00000009260	5.38e-18	-1.07522	7.56e-14
ENSBTAG00000006672	5.64e-18	-0.943254	7.93e-14
ENSBTAG00000012637	6.61e-18	-1.18831	9.3e-14
ENSBTAG00000006122	8.46e-18	0.774953	1.19e-13
ENSBTAG00000022514	8.95e-18	1.29411	1.26e-13
ENSBTAG00000016069	8.97e-18	-0.912975	1.26e-13
ENSBTAG00000001349	9.98e-18	0.702685	1.4e-13
ENSBTAG00000051230	1.07e-17	0.743398	1.5e-13
ENSBTAG00000010206	1.16e-17	0.771511	1.64e-13
ENSBTAG00000052791	1.2e-17	-0.667188	1.68e-13
ENSBTAG00000006824	1.27e-17	-0.856055	1.79e-13
ENSBTAG00000016269	1.33e-17	-0.894841	1.87e-13
ENSBTAG00000006833	1.52e-17	-0.879271	2.14e-13
ENSBTAG00000012344	1.55e-17	0.498546	2.18e-13
ENSBTAG00000010526	1.84e-17	-0.949921	2.59e-13
ENSBTAG00000004746	2.15e-17	-0.756043	3.02e-13
ENSBTAG00000021752	2.43e-17	-1.02479	3.41e-13
ENSBTAG00000039121	2.48e-17	-0.87065	3.49e-13
ENSBTAG00000001146	2.81e-17	-0.761941	3.94e-13
ENSBTAG00000033217	3.03e-17	0.701089	4.27e-13
ENSBTAG00000048567	3.09e-17	-0.970891	4.35e-13
ENSBTAG00000005345	3.76e-17	0.659708	5.29e-13
ENSBTAG00000015438	5.13e-17	-0.879915	7.21e-13
ENSBTAG00000007593	5.77e-17	-0.949727	8.11e-13
ENSBTAG00000015541	6.11e-17	0.771189	8.59e-13
ENSBTAG00000015131	6.91e-17	0.571254	9.72e-13
ENSBTAG00000032996	7.89e-17	0.643462	1.11e-12
ENSBTAG00000004990	9.16e-17	-0.943041	1.29e-12
ENSBTAG00000013961	9.57e-17	0.557799	1.35e-12
ENSBTAG00000019193	9.91e-17	0.744875	1.39e-12
ENSBTAG00000019156	1.04e-16	0.756406	1.47e-12
ENSBTAG00000019748	1.13e-16	0.728812	1.58e-12
ENSBTAG00000018007	1.19e-16	1.00224	1.67e-12
ENSBTAG00000027024	1.44e-16	-0.75179	2.03e-12
ENSBTAG00000005990	1.62e-16	0.868292	2.27e-12
ENSBTAG00000004154	1.71e-16	-0.894524	2.41e-12
ENSBTAG00000002006	1.75e-16	-1.24438	2.45e-12
ENSBTAG00000008293	1.77e-16	-0.99875	2.49e-12
ENSBTAG00000000630	2.23e-16	0.683832	3.14e-12
ENSBTAG00000051831	2.41e-16	-1.00646	3.38e-12
ENSBTAG00000005718	2.68e-16	0.727162	3.77e-12
ENSBTAG00000021910	2.88e-16	-0.998714	4.05e-12
ENSBTAG00000006884	3.18e-16	0.633823	4.47e-12
ENSBTAG00000016744	3.21e-16	-0.773421	4.51e-12
ENSBTAG00000007332	3.75e-16	0.517256	5.27e-12
ENSBTAG00000031171	3.79e-16	-0.885601	5.34e-12
ENSBTAG00000033662	4.75e-16	-0.835181	6.67e-12
ENSBTAG00000006724	6.14e-16	-0.671311	8.63e-12
ENSBTAG00000008612	6.15e-16	0.58246	8.64e-12
ENSBTAG00000000639	7.05e-16	0.61237	9.92e-12
ENSBTAG00000019366	7.22e-16	0.677218	1.02e-11
ENSBTAG00000015536	8.11e-16	-0.837114	1.14e-11
ENSBTAG00000011384	1.04e-15	-1.06125	1.46e-11
ENSBTAG00000007746	1.06e-15	-0.956989	1.49e-11
ENSBTAG00000003021	1.15e-15	-0.655066	1.62e-11
ENSBTAG00000002586	1.2e-15	-0.899512	1.69e-11
ENSBTAG00000002755	1.39e-15	0.817736	1.96e-11
ENSBTAG00000005338	1.44e-15	-0.81129	2.02e-11
ENSBTAG00000014522	1.5e-15	-0.798349	2.11e-11
ENSBTAG00000000746	1.52e-15	-0.866079	2.13e-11
ENSBTAG00000039374	1.71e-15	-0.745898	2.41e-11
ENSBTAG00000007203	1.74e-15	0.631672	2.45e-11
ENSBTAG00000015434	1.75e-15	-1.13581	2.46e-11
ENSBTAG00000000241	1.77e-15	0.729219	2.49e-11
ENSBTAG00000007875	1.93e-15	0.721184	2.71e-11
ENSBTAG00000021580	2.19e-15	0.666164	3.07e-11
ENSBTAG00000009506	2.22e-15	-0.753179	3.12e-11
ENSBTAG00000002507	3.22e-15	-0.777409	4.53e-11
ENSBTAG00000000277	4.41e-15	-0.747221	6.2e-11
ENSBTAG00000016079	5.64e-15	0.601187	7.92e-11
ENSBTAG00000000405	6.1e-15	0.654571	8.58e-11
ENSBTAG00000004570	6.52e-15	-0.850251	9.17e-11
ENSBTAG00000045877	6.64e-15	0.446822	9.34e-11
ENSBTAG00000010884	6.71e-15	-0.695531	9.44e-11
ENSBTAG00000014827	6.91e-15	-0.760338	9.71e-11
ENSBTAG00000011596	1e-14	0.610146	1.41e-10
ENSBTAG00000000672	1.11e-14	0.777065	1.56e-10
ENSBTAG00000007634	1.21e-14	-0.924198	1.7e-10
ENSBTAG00000001405	1.46e-14	-0.788132	2.05e-10
ENSBTAG00000007960	1.51e-14	-0.927625	2.13e-10
ENSBTAG00000022155	1.71e-14	-0.726441	2.4e-10
ENSBTAG00000018093	1.74e-14	-0.858883	2.45e-10
ENSBTAG00000009968	2.15e-14	-0.964371	3.02e-10
ENSBTAG00000027722	2.18e-14	-0.825831	3.07e-10
ENSBTAG00000008896	2.35e-14	-0.703469	3.3e-10
ENSBTAG00000014261	2.39e-14	0.635581	3.36e-10
ENSBTAG00000004080	2.89e-14	-0.739338	4.06e-10
ENSBTAG00000035323	3.06e-14	-0.739904	4.3e-10
ENSBTAG00000016525	3.37e-14	-1.65415	4.73e-10
ENSBTAG00000019883	4.28e-14	0.469224	6.02e-10
ENSBTAG00000020819	4.81e-14	0.569513	6.76e-10
ENSBTAG00000008122	6.32e-14	0.616805	8.89e-10
ENSBTAG00000005589	8.82e-14	0.685949	1.24e-09
ENSBTAG00000020735	9.1e-14	-0.812632	1.28e-09
ENSBTAG00000005726	9.26e-14	-0.686628	1.3e-09
ENSBTAG00000027713	1.01e-13	-0.628384	1.42e-09
ENSBTAG00000018103	1.01e-13	-0.619594	1.43e-09
ENSBTAG00000016959	1.03e-13	0.576178	1.44e-09
ENSBTAG00000001081	1.04e-13	-0.811653	1.46e-09
ENSBTAG00000021170	1.09e-13	-0.697032	1.53e-09
ENSBTAG00000021262	1.1e-13	0.62098	1.54e-09
ENSBTAG00000013772	1.24e-13	0.626677	1.74e-09
ENSBTAG00000015844	1.59e-13	-1.42139	2.24e-09
ENSBTAG00000019725	1.7e-13	0.642117	2.39e-09
ENSBTAG00000016026	2.01e-13	-0.844283	2.82e-09
ENSBTAG00000043550	2.63e-13	0.909053	3.69e-09
ENSBTAG00000012818	3.31e-13	-0.881927	4.65e-09
ENSBTAG00000012497	3.74e-13	0.576353	5.26e-09
ENSBTAG00000013664	3.78e-13	-1.19014	5.32e-09
ENSBTAG00000002417	4.28e-13	-0.955891	6.02e-09
ENSBTAG00000014068	4.85e-13	-0.832267	6.81e-09
ENSBTAG00000015169	7.35e-13	-0.843328	1.03e-08
ENSBTAG00000000948	8.15e-13	0.578184	1.15e-08
ENSBTAG00000007460	9.11e-13	-0.740216	1.28e-08
ENSBTAG00000009315	9.43e-13	-0.745805	1.33e-08
ENSBTAG00000013860	9.93e-13	0.583427	1.4e-08
ENSBTAG00000004279	1.02e-12	-0.631557	1.43e-08
ENSBTAG00000006322	1.02e-12	-0.729713	1.44e-08
ENSBTAG00000018941	1.04e-12	-0.821285	1.47e-08
ENSBTAG00000036078	1.21e-12	0.680737	1.7e-08
ENSBTAG00000002608	1.25e-12	-0.580036	1.76e-08
ENSBTAG00000005847	1.44e-12	-0.822689	2.03e-08
ENSBTAG00000021287	1.77e-12	-0.90082	2.49e-08
ENSBTAG00000020125	2.27e-12	-0.830101	3.19e-08
ENSBTAG00000017492	2.37e-12	-0.723236	3.33e-08
ENSBTAG00000020199	3.13e-12	0.978355	4.41e-08
ENSBTAG00000007808	4.62e-12	0.577921	6.49e-08
ENSBTAG00000015053	6.33e-12	-0.916397	8.9e-08
ENSBTAG00000016524	6.82e-12	0.454165	9.58e-08
ENSBTAG00000004315	7.25e-12	0.567204	1.02e-07
ENSBTAG00000021250	8.71e-12	-0.660116	1.23e-07
ENSBTAG00000010179	8.81e-12	-0.761996	1.24e-07
ENSBTAG00000015000	9.04e-12	0.414652	1.27e-07
ENSBTAG00000018959	9.35e-12	-0.646938	1.31e-07
ENSBTAG00000001398	1.02e-11	-0.723639	1.44e-07
ENSBTAG00000008577	1.13e-11	-0.722335	1.59e-07
ENSBTAG00000023652	1.2e-11	-0.670464	1.69e-07
ENSBTAG00000000266	1.26e-11	-0.763927	1.78e-07
ENSBTAG00000010485	1.34e-11	-0.567679	1.89e-07
ENSBTAG00000016563	1.44e-11	0.761386	2.02e-07
ENSBTAG00000006893	1.54e-11	-0.899335	2.17e-07
ENSBTAG00000021442	1.68e-11	-0.658272	2.36e-07
ENSBTAG00000003690	1.85e-11	-0.774263	2.6e-07
ENSBTAG00000046841	2.06e-11	-0.614974	2.9e-07
ENSBTAG00000002804	2.08e-11	-0.597849	2.93e-07
ENSBTAG00000018725	2.33e-11	0.471387	3.27e-07
ENSBTAG00000011419	3.04e-11	-0.609615	4.27e-07
ENSBTAG00000001509	3.13e-11	-0.573519	4.41e-07
ENSBTAG00000014423	3.18e-11	-0.504887	4.47e-07
ENSBTAG00000002510	3.3e-11	0.550909	4.64e-07
ENSBTAG00000002280	3.54e-11	-0.674196	4.98e-07
ENSBTAG00000031564	3.98e-11	0.691646	5.59e-07
ENSBTAG00000048125	4.53e-11	0.809324	6.37e-07
ENSBTAG00000014991	4.68e-11	-0.621894	6.58e-07
ENSBTAG00000026283	5e-11	-0.80723	7.02e-07
ENSBTAG00000001810	5.43e-11	-0.633702	7.64e-07
ENSBTAG00000019665	5.73e-11	-1.7543	8.06e-07
ENSBTAG00000052272	5.95e-11	-0.660666	8.36e-07
ENSBTAG00000003922	6.1e-11	0.512684	8.58e-07
ENSBTAG00000014291	8.15e-11	-0.950942	1.15e-06
ENSBTAG00000012957	8.32e-11	-0.640717	1.17e-06
ENSBTAG00000022689	8.87e-11	0.373173	1.25e-06
ENSBTAG00000012279	9e-11	0.541056	1.26e-06
ENSBTAG00000014377	9.19e-11	-0.748547	1.29e-06
ENSBTAG00000008863	1.22e-10	-0.598853	1.72e-06
ENSBTAG00000016703	1.25e-10	-0.870281	1.76e-06
ENSBTAG00000012365	1.27e-10	0.513682	1.79e-06
ENSBTAG00000015147	1.32e-10	-0.696911	1.86e-06
ENSBTAG00000004409	1.32e-10	-0.620497	1.86e-06
ENSBTAG00000002287	1.33e-10	0.56012	1.87e-06
ENSBTAG00000025929	1.34e-10	-0.743132	1.89e-06
ENSBTAG00000010293	1.42e-10	-0.713374	1.99e-06
ENSBTAG00000005426	1.49e-10	0.49715	2.09e-06
ENSBTAG00000014238	1.87e-10	0.491931	2.63e-06
ENSBTAG00000053003	1.95e-10	0.482999	2.75e-06
ENSBTAG00000018263	2.07e-10	0.350125	2.91e-06
ENSBTAG00000005735	2.09e-10	-0.609719	2.93e-06
ENSBTAG00000021467	2.28e-10	-0.726067	3.21e-06
ENSBTAG00000000569	2.52e-10	-0.86278	3.54e-06
ENSBTAG00000019716	2.74e-10	-1.64147	3.85e-06
ENSBTAG00000000599	2.98e-10	-0.496175	4.18e-06
ENSBTAG00000009051	3.04e-10	-0.598167	4.27e-06
ENSBTAG00000004240	3.13e-10	-0.758509	4.4e-06
ENSBTAG00000048057	3.36e-10	-0.794168	4.72e-06
ENSBTAG00000009665	3.42e-10	0.639092	4.8e-06
ENSBTAG00000001697	3.45e-10	0.438502	4.85e-06
ENSBTAG00000033160	3.54e-10	-0.623042	4.97e-06
ENSBTAG00000009156	3.9e-10	0.641371	5.49e-06
ENSBTAG00000014304	4.53e-10	-0.702233	6.37e-06
ENSBTAG00000006775	4.55e-10	0.437296	6.39e-06
ENSBTAG00000008683	4.68e-10	-0.739887	6.58e-06
ENSBTAG00000021093	4.69e-10	-0.493505	6.59e-06
ENSBTAG00000017537	5.67e-10	-0.618157	7.97e-06
ENSBTAG00000003066	5.69e-10	-0.60311	8e-06
ENSBTAG00000021048	5.92e-10	0.639252	8.32e-06
ENSBTAG00000026851	5.99e-10	0.57414	8.42e-06
ENSBTAG00000054628	7.2e-10	-0.813528	1.01e-05
ENSBTAG00000007172	7.84e-10	-0.600436	1.1e-05
ENSBTAG00000004736	8.27e-10	-0.666965	1.16e-05
ENSBTAG00000037383	1.01e-09	0.498045	1.42e-05
ENSBTAG00000011632	1.14e-09	0.584569	1.6e-05
ENSBTAG00000053755	1.19e-09	0.411021	1.68e-05
ENSBTAG00000006869	1.28e-09	-0.574542	1.8e-05
ENSBTAG00000011834	1.35e-09	0.552198	1.9e-05
ENSBTAG00000014734	1.51e-09	0.519896	2.13e-05
ENSBTAG00000019730	1.59e-09	-0.820901	2.23e-05
ENSBTAG00000004322	1.71e-09	-0.992666	2.4e-05
ENSBTAG00000010692	1.97e-09	0.536212	2.76e-05
ENSBTAG00000007648	1.99e-09	0.461913	2.8e-05
ENSBTAG00000021811	2.09e-09	0.331233	2.94e-05
ENSBTAG00000011613	2.33e-09	-0.626692	3.27e-05
ENSBTAG00000014786	2.44e-09	0.378521	3.43e-05
ENSBTAG00000004564	2.5e-09	-0.640981	3.52e-05
ENSBTAG00000005308	2.69e-09	-0.617169	3.78e-05
ENSBTAG00000006921	2.72e-09	0.566741	3.83e-05
ENSBTAG00000007438	2.92e-09	0.623236	4.11e-05
ENSBTAG00000006088	3e-09	-0.573584	4.22e-05
ENSBTAG00000008837	3.08e-09	0.507487	4.33e-05
ENSBTAG00000011626	3.08e-09	-0.597113	4.33e-05
ENSBTAG00000018424	3.62e-09	-0.755535	5.09e-05
ENSBTAG00000030174	3.62e-09	-0.622545	5.1e-05
ENSBTAG00000004893	3.7e-09	-0.640165	5.21e-05
ENSBTAG00000018385	4.02e-09	0.382416	5.65e-05
ENSBTAG00000003038	4.24e-09	-0.596633	5.97e-05
ENSBTAG00000033453	4.28e-09	-0.537453	6.01e-05
ENSBTAG00000010998	5.33e-09	-0.661936	7.49e-05
ENSBTAG00000000163	5.39e-09	0.266784	7.58e-05
ENSBTAG00000018331	5.59e-09	-0.876077	7.86e-05
ENSBTAG00000009508	6.15e-09	0.407165	8.65e-05
ENSBTAG00000037640	6.48e-09	0.432758	9.11e-05
ENSBTAG00000002175	6.54e-09	-0.639002	9.2e-05
ENSBTAG00000018727	7.62e-09	-0.654457	0.000107079
ENSBTAG00000002378	8.21e-09	-0.464896	0.000115429
ENSBTAG00000030434	8.26e-09	-0.552345	0.000116105
ENSBTAG00000020175	9.3e-09	-0.648703	0.000130717
ENSBTAG00000039888	9.91e-09	-0.540935	0.000139378
ENSBTAG00000009565	1.15e-08	-0.677608	0.000161426
ENSBTAG00000002415	1.36e-08	-0.587053	0.00019188
ENSBTAG00000002746	1.49e-08	0.391194	0.000209162
ENSBTAG00000030587	1.5e-08	-0.516664	0.000211254
ENSBTAG00000021945	1.55e-08	0.542399	0.00021813
ENSBTAG00000018463	1.58e-08	-0.274936	0.000222527
ENSBTAG00000017143	1.61e-08	-0.634288	0.000225977
ENSBTAG00000017571	1.64e-08	0.420158	0.00023073
ENSBTAG00000010577	1.71e-08	-0.595947	0.000240491
ENSBTAG00000020053	1.73e-08	0.48887	0.00024363
ENSBTAG00000004054	1.83e-08	-0.561009	0.000257187
ENSBTAG00000003577	1.91e-08	0.411706	0.000268589
ENSBTAG00000047834	1.99e-08	-0.485065	0.000279958
ENSBTAG00000007323	2.26e-08	-0.561719	0.000318021
ENSBTAG00000015022	2.35e-08	-0.687765	0.000331005
ENSBTAG00000000076	2.39e-08	-0.527439	0.00033602
ENSBTAG00000027764	2.45e-08	0.458286	0.000344188
ENSBTAG00000012237	2.66e-08	-0.653617	0.000373708
ENSBTAG00000018824	2.69e-08	0.458144	0.000377637
ENSBTAG00000008520	2.7e-08	0.494012	0.000379892
ENSBTAG00000030435	2.87e-08	0.377009	0.000404005
ENSBTAG00000008541	3.13e-08	-0.747623	0.000440127
ENSBTAG00000016568	3.2e-08	-0.671169	0.000450314
ENSBTAG00000034147	3.42e-08	-0.608983	0.000480887
ENSBTAG00000009851	3.94e-08	0.421249	0.000554003
ENSBTAG00000019274	3.98e-08	0.327378	0.000559233
ENSBTAG00000000455	4.27e-08	0.476678	0.000600353
ENSBTAG00000012447	4.43e-08	-0.581074	0.00062294
ENSBTAG00000017809	4.49e-08	-0.589615	0.000631461
ENSBTAG00000014700	5.09e-08	0.538935	0.000715179
ENSBTAG00000006118	5.12e-08	-0.63057	0.000720151
ENSBTAG00000000579	5.36e-08	0.697125	0.000753374
ENSBTAG00000007387	5.48e-08	-0.455881	0.000770365
ENSBTAG00000012741	5.91e-08	-0.536638	0.000830557
ENSBTAG00000018513	6.01e-08	-0.60406	0.00084545
ENSBTAG00000001928	6.25e-08	0.451144	0.000879461
ENSBTAG00000007116	6.61e-08	0.538608	0.000928844
ENSBTAG00000007622	7.31e-08	0.379674	0.00102804
ENSBTAG00000021944	7.42e-08	-0.574262	0.00104336
ENSBTAG00000006945	7.44e-08	-0.647539	0.00104575
ENSBTAG00000015598	7.58e-08	0.280443	0.00106554
ENSBTAG00000024688	7.86e-08	-0.822163	0.00110456
ENSBTAG00000052508	7.88e-08	-0.460335	0.00110816
ENSBTAG00000005574	9.21e-08	-0.481298	0.00129542
ENSBTAG00000013030	9.67e-08	0.431805	0.00136039
ENSBTAG00000021191	1.01e-07	-0.626395	0.00142673
ENSBTAG00000010658	1.04e-07	-0.687863	0.00145722
ENSBTAG00000018115	1.11e-07	-0.427057	0.00156032
ENSBTAG00000021395	1.35e-07	0.408333	0.00190498
ENSBTAG00000010989	1.4e-07	-0.627684	0.00197194
ENSBTAG00000009263	1.55e-07	-0.511579	0.00218642
ENSBTAG00000020233	1.57e-07	-0.585916	0.00221054
ENSBTAG00000006904	1.64e-07	-0.551854	0.00230245
ENSBTAG00000003116	1.64e-07	-0.50272	0.00230409
ENSBTAG00000002187	1.65e-07	-0.675371	0.00232615
ENSBTAG00000012044	1.72e-07	0.330908	0.00241717
ENSBTAG00000003228	1.77e-07	-0.476528	0.00248988
ENSBTAG00000001656	1.8e-07	0.365735	0.00252872
ENSBTAG00000005155	1.87e-07	-0.552205	0.00262751
ENSBTAG00000015107	2.01e-07	-0.517959	0.0028328
ENSBTAG00000025441	2.13e-07	-0.770934	0.00299455
ENSBTAG00000003604	2.29e-07	-0.658238	0.00322682
ENSBTAG00000024081	2.63e-07	-0.539976	0.00369199
ENSBTAG00000005542	2.65e-07	-0.661803	0.00372381
ENSBTAG00000015403	2.82e-07	-0.585485	0.00396761
ENSBTAG00000011843	2.97e-07	0.474331	0.0041803
ENSBTAG00000022777	3.12e-07	-0.679939	0.00438815
ENSBTAG00000005904	3.24e-07	-0.480673	0.00455079
ENSBTAG00000005969	3.24e-07	0.335116	0.00455294
ENSBTAG00000051809	3.32e-07	-0.723478	0.00467476
ENSBTAG00000017755	3.4e-07	0.363165	0.00478266
ENSBTAG00000002573	3.6e-07	-0.425713	0.00505649
ENSBTAG00000013236	3.71e-07	0.570012	0.00521728
ENSBTAG00000047362	3.74e-07	-0.496463	0.0052586
ENSBTAG00000011785	3.96e-07	-0.628254	0.00556911
ENSBTAG00000038195	4.14e-07	-0.514451	0.00582604
ENSBTAG00000012881	4.66e-07	0.307365	0.00655837
ENSBTAG00000039916	5.04e-07	-0.589553	0.00708803
ENSBTAG00000021319	5.32e-07	-0.657441	0.00748716
ENSBTAG00000000820	5.72e-07	-0.464978	0.00804334
ENSBTAG00000024958	5.93e-07	0.29933	0.00834287
ENSBTAG00000004531	5.98e-07	0.329258	0.00841331
ENSBTAG00000018127	6.25e-07	-0.494403	0.00878714
ENSBTAG00000021367	6.88e-07	0.367589	0.00967965
ENSBTAG00000006644	9.03e-07	0.352219	0.0126998
ENSBTAG00000012393	9.03e-07	-2.62375	0.0127006
ENSBTAG00000011401	9.13e-07	-0.80702	0.0128436
ENSBTAG00000003545	9.34e-07	-0.586821	0.0131363
ENSBTAG00000046959	9.35e-07	-0.587184	0.013142
ENSBTAG00000006287	1.15e-06	0.44612	0.0161085
ENSBTAG00000019267	1.21e-06	-0.504387	0.0170194
ENSBTAG00000012803	1.27e-06	-0.439616	0.0178092
ENSBTAG00000001209	1.28e-06	-0.560294	0.0180118
ENSBTAG00000003059	1.47e-06	0.478322	0.0207051
ENSBTAG00000008184	1.67e-06	0.455199	0.0234497
ENSBTAG00000011022	1.78e-06	-0.544345	0.0250554
ENSBTAG00000040006	1.83e-06	-0.550289	0.025783
ENSBTAG00000018332	1.86e-06	0.405379	0.0262014
ENSBTAG00000012885	1.88e-06	0.385299	0.0264068
ENSBTAG00000012293	1.88e-06	-0.5367	0.0264249
ENSBTAG00000018229	1.94e-06	0.320933	0.0273463
ENSBTAG00000017129	1.96e-06	-0.527784	0.0276142
ENSBTAG00000000759	2.29e-06	0.412322	0.0321538
ENSBTAG00000004540	2.43e-06	-0.603964	0.0342173
ENSBTAG00000012758	2.48e-06	-0.421982	0.0348488
ENSBTAG00000006027	3.16e-06	0.42165	0.0444403
ENSBTAG00000020783	3.2e-06	-0.451951	0.044981
ENSBTAG00000025564	3.5e-06	-0.439235	0.0492627
