# Supplementary material for: Long read genome assemblies complemented by single cell RNA-sequencing reveal genetic and cellular mechanisms underlying the adaptive evolution of yak
Source: Nat Commun. 2022 Sep 6;13:4887. doi: 10.1038/s41467-022-32164-9 (PMC9448747; doi:10.1038/s41467-022-32164-9)
Supplement: Supplementary file 9 — Supplementary Data 7 [file 41467_2022_32164_MOESM9_ESM.xlsx]

## Sheet: Sheet1
Supplementary Data 7: The GO enrichment results of DEGs in Mesenchymal Cells of yak and taurine cattle
source	term_name	term_id	adjusted_p_value	negative_log10_of_adjusted_p_value	term_size	query_size	intersection_size	effective_domain_size
GO:MF	protein binding	GO:0005515	3.26544e-13	12.4861	7423	868	500	16724
GO:MF	binding	GO:0005488	2.95629e-12	11.5293	12469	868	739	16724
GO:MF	enzyme binding	GO:0019899	5.8514e-10	9.23274	1514	868	142	16724
GO:MF	protein-containing complex binding	GO:0044877	3.50398e-09	8.45544	844	868	92	16724
GO:MF	RNA binding	GO:0003723	2.48115e-07	6.60535	1097	868	105	16724
GO:MF	SMAD binding	GO:0046332	5.82039e-07	6.23505	69	868	19	16724
GO:MF	collagen binding	GO:0005518	6.03655e-07	6.21921	55	868	17	16724
GO:MF	protein domain specific binding	GO:0019904	1.47721e-06	5.83056	439	868	54	16724
GO:MF	fibronectin binding	GO:0001968	7.1664e-06	5.1447	20	868	10	16724
GO:MF	growth factor binding	GO:0019838	7.75785e-06	5.11026	105	868	22	16724
GO:MF	platelet-derived growth factor binding	GO:0048407	1.50688e-05	4.82192	9	868	7	16724
GO:MF	mRNA binding	GO:0003729	0.000114219	3.94226	238	868	33	16724
GO:MF	cell adhesion molecule binding	GO:0050839	0.000726272	3.1389	211	868	29	16724
GO:MF	GTPase activity	GO:0003924	0.00099964	3.00016	286	868	35	16724
GO:MF	guanyl nucleotide binding	GO:0019001	0.00248271	2.60507	388	868	42	16724
GO:MF	actin binding	GO:0003779	0.00269741	2.56905	363	868	40	16724
GO:MF	kinase binding	GO:0019900	0.00270343	2.56808	553	868	54	16724
GO:MF	organic cyclic compound binding	GO:0097159	0.00271389	2.56641	5209	868	330	16724
GO:MF	cytoskeletal protein binding	GO:0008092	0.0030524	2.51536	801	868	71	16724
GO:MF	heterocyclic compound binding	GO:1901363	0.00546646	2.26229	5138	868	324	16724
GO:MF	integrin binding	GO:0005178	0.00651003	2.18642	100	868	17	16724
GO:MF	GTP binding	GO:0005525	0.00722638	2.14108	365	868	39	16724
GO:MF	guanyl ribonucleotide binding	GO:0032561	0.00800871	2.09644	380	868	40	16724
GO:MF	protein kinase binding	GO:0019901	0.00960513	2.0175	493	868	48	16724
GO:MF	transcription factor binding	GO:0008134	0.0118053	1.92792	400	868	41	16724
GO:MF	insulin receptor binding	GO:0005158	0.0133288	1.87521	19	868	7	16724
GO:MF	platelet-derived growth factor receptor binding	GO:0005161	0.0182317	1.73917	9	868	5	16724
GO:MF	nucleoside-triphosphatase activity	GO:0017111	0.0287317	1.54164	402	868	40	16724
GO:MF	identical protein binding	GO:0042802	0.0365382	1.43725	1437	868	107	16724
GO:MF	protease binding	GO:0002020	0.0385345	1.41415	93	868	15	16724
GO:MF	structural molecule activity	GO:0005198	0.0394281	1.40419	624	868	55	16724
GO:MF	LBD domain binding	GO:0050693	0.0460116	1.33713	6	868	4	16724
GO:BP	positive regulation of cellular process	GO:0048522	3.85951e-23	22.4135	4274	900	364	17231
GO:BP	positive regulation of biological process	GO:0048518	2.89346e-22	21.5386	4684	900	386	17231
GO:BP	blood vessel development	GO:0001568	7.4419e-20	19.1283	499	900	86	17231
GO:BP	vasculature development	GO:0001944	1.60558e-19	18.7944	525	900	88	17231
GO:BP	tube morphogenesis	GO:0035239	6.22531e-18	17.2058	629	900	95	17231
GO:BP	circulatory system development	GO:0072359	1.51853e-17	16.8186	773	900	107	17231
GO:BP	blood vessel morphogenesis	GO:0048514	1.39957e-16	15.854	432	900	74	17231
GO:BP	tube development	GO:0035295	3.67042e-15	14.4353	783	900	103	17231
GO:BP	regulation of cell migration	GO:0030334	5.11464e-15	14.2912	669	900	93	17231
GO:BP	anatomical structure formation involved in morphogenesis	GO:0048646	9.70336e-15	14.0131	830	900	106	17231
GO:BP	regulation of locomotion	GO:0040012	1.41175e-14	13.8502	738	900	98	17231
GO:BP	regulation of cell motility	GO:2000145	2.14849e-14	13.6679	707	900	95	17231
GO:BP	regulation of cellular component movement	GO:0051270	4.26171e-14	13.3704	750	900	98	17231
GO:BP	positive regulation of macromolecule metabolic process	GO:0010604	7.39452e-14	13.1311	2680	900	235	17231
GO:BP	negative regulation of biological process	GO:0048519	1.81124e-13	12.742	4057	900	319	17231
GO:BP	regulation of protein metabolic process	GO:0051246	1.97865e-13	12.7036	1990	900	188	17231
GO:BP	cellular component organization	GO:0016043	2.47768e-13	12.606	5004	900	374	17231
GO:BP	positive regulation of cell migration	GO:0030335	5.94628e-13	12.2258	382	900	63	17231
GO:BP	cell migration	GO:0016477	6.94655e-13	12.1582	1127	900	125	17231
GO:BP	positive regulation of nitrogen compound metabolic process	GO:0051173	1.0924e-12	11.9616	2385	900	212	17231
GO:BP	negative regulation of cellular process	GO:0048523	1.1373e-12	11.9441	3724	900	296	17231
GO:BP	positive regulation of locomotion	GO:0040017	1.14166e-12	11.9425	408	900	65	17231
GO:BP	positive regulation of cellular component movement	GO:0051272	1.5608e-12	11.8067	400	900	64	17231
GO:BP	cellular component organization or biogenesis	GO:0071840	3.11095e-12	11.5071	5185	900	380	17231
GO:BP	positive regulation of cell motility	GO:2000147	3.95708e-12	11.4026	397	900	63	17231
GO:BP	anatomical structure morphogenesis	GO:0009653	4.61917e-12	11.3354	2008	900	185	17231
GO:BP	positive regulation of cellular metabolic process	GO:0031325	5.08951e-12	11.2933	2527	900	219	17231
GO:BP	regulation of primary metabolic process	GO:0080090	5.13335e-12	11.2896	4713	900	352	17231
GO:BP	positive regulation of metabolic process	GO:0009893	7.40089e-12	11.1307	2881	900	241	17231
GO:BP	regulation of nitrogen compound metabolic process	GO:0051171	7.59644e-12	11.1194	4587	900	344	17231
GO:BP	regulation of localization	GO:0032879	8.46498e-12	11.0724	1946	900	180	17231
GO:BP	angiogenesis	GO:0001525	8.58174e-12	11.0664	351	900	58	17231
GO:BP	regulation of macromolecule metabolic process	GO:0060255	1.79809e-11	10.7452	5047	900	369	17231
GO:BP	regulation of metabolic process	GO:0019222	4.65643e-11	10.3319	5430	900	389	17231
GO:BP	cell motility	GO:0048870	5.51656e-11	10.2583	1249	900	129	17231
GO:BP	localization of cell	GO:0051674	5.51656e-11	10.2583	1249	900	129	17231
GO:BP	regulation of cellular protein metabolic process	GO:0032268	2.24655e-10	9.64848	1865	900	170	17231
GO:BP	regulation of cellular metabolic process	GO:0031323	2.60361e-10	9.58442	4888	900	355	17231
GO:BP	locomotion	GO:0040011	4.13821e-10	9.38319	1382	900	136	17231
GO:BP	tissue development	GO:0009888	6.54572e-10	9.18404	1362	900	134	17231
GO:BP	anatomical structure development	GO:0048856	7.74199e-10	9.11115	4113	900	308	17231
GO:BP	positive regulation of signal transduction	GO:0009967	1.84674e-09	8.73359	1101	900	114	17231
GO:BP	regulation of developmental process	GO:0050793	2.4553e-09	8.6099	1737	900	158	17231
GO:BP	muscle structure development	GO:0061061	2.48026e-09	8.6055	399	900	58	17231
GO:BP	regulation of cellular component organization	GO:0051128	2.809e-09	8.55145	1725	900	157	17231
GO:BP	localization	GO:0051179	2.93321e-09	8.53266	5057	900	360	17231
GO:BP	developmental process	GO:0032502	4.67079e-09	8.33061	4445	900	324	17231
GO:BP	cellular response to chemical stimulus	GO:0070887	5.27116e-09	8.27809	2164	900	185	17231
GO:BP	regulation of signal transduction	GO:0009966	5.96623e-09	8.2243	2167	900	185	17231
GO:BP	regulation of signaling	GO:0023051	7.72905e-09	8.11187	2439	900	202	17231
GO:BP	movement of cell or subcellular component	GO:0006928	7.87477e-09	8.10376	1584	900	146	17231
GO:BP	system development	GO:0048731	8.49973e-09	8.07059	3364	900	259	17231
GO:BP	regulation of cell communication	GO:0010646	9.65908e-09	8.01506	2429	900	201	17231
GO:BP	multicellular organism development	GO:0007275	1.98614e-08	7.70199	3674	900	276	17231
GO:BP	response to organic substance	GO:0010033	3.01479e-08	7.52074	2052	900	175	17231
GO:BP	protein metabolic process	GO:0019538	3.78976e-08	7.42139	4901	900	346	17231
GO:BP	macromolecule metabolic process	GO:0043170	4.23571e-08	7.37307	8374	900	534	17231
GO:BP	positive regulation of protein metabolic process	GO:0051247	6.04325e-08	7.21873	1120	900	111	17231
GO:BP	positive regulation of signaling	GO:0023056	6.72151e-08	7.17253	1221	900	118	17231
GO:BP	regulation of cell population proliferation	GO:0042127	7.12401e-08	7.14728	1123	900	111	17231
GO:BP	positive regulation of cell communication	GO:0010647	1.03437e-07	6.98532	1215	900	117	17231
GO:BP	cellular protein metabolic process	GO:0044267	1.72126e-07	6.76415	4258	900	306	17231
GO:BP	cellular macromolecule metabolic process	GO:0044260	1.76508e-07	6.75323	7029	900	460	17231
GO:BP	negative regulation of nitrogen compound metabolic process	GO:0051172	2.53501e-07	6.59602	1858	900	159	17231
GO:BP	macromolecule localization	GO:0033036	2.75683e-07	6.55959	2108	900	175	17231
GO:BP	enzyme linked receptor protein signaling pathway	GO:0007167	2.83599e-07	6.5473	737	900	81	17231
GO:BP	cell population proliferation	GO:0008283	3.20651e-07	6.49397	1368	900	126	17231
GO:BP	cell-matrix adhesion	GO:0007160	3.31518e-07	6.47949	159	900	31	17231
GO:BP	response to oxygen-containing compound	GO:1901700	3.38702e-07	6.47018	942	900	96	17231
GO:BP	cell adhesion	GO:0007155	3.71249e-07	6.43033	999	900	100	17231
GO:BP	positive regulation of cellular protein metabolic process	GO:0032270	4.14972e-07	6.38198	1057	900	104	17231
GO:BP	negative regulation of macromolecule metabolic process	GO:0010605	4.28283e-07	6.36827	2151	900	177	17231
GO:BP	negative regulation of metabolic process	GO:0009892	4.80018e-07	6.31874	2328	900	188	17231
GO:BP	biological adhesion	GO:0022610	4.9015e-07	6.30967	1004	900	100	17231
GO:BP	cellular response to organic substance	GO:0071310	5.32504e-07	6.27368	1708	900	148	17231
GO:BP	positive regulation of response to stimulus	GO:0048584	6.31437e-07	6.19967	1516	900	135	17231
GO:BP	protein localization	GO:0008104	6.42512e-07	6.19212	1743	900	150	17231
GO:BP	cellular developmental process	GO:0048869	6.96156e-07	6.15729	2905	900	223	17231
GO:BP	cellular localization	GO:0051641	7.68215e-07	6.11452	2151	900	176	17231
GO:BP	regulation of cell adhesion	GO:0030155	8.6756e-07	6.0617	522	900	63	17231
GO:BP	cell-substrate adhesion	GO:0031589	1.05813e-06	5.97546	257	900	40	17231
GO:BP	response to endogenous stimulus	GO:0009719	1.11256e-06	5.95368	1005	900	99	17231
GO:BP	regulation of multicellular organismal process	GO:0051239	1.19312e-06	5.92332	1866	900	157	17231
GO:BP	actin cytoskeleton organization	GO:0030036	1.24158e-06	5.90603	577	900	67	17231
GO:BP	extracellular matrix organization	GO:0030198	1.54031e-06	5.81239	239	900	38	17231
GO:BP	external encapsulating structure organization	GO:0045229	1.54031e-06	5.81239	239	900	38	17231
GO:BP	collagen metabolic process	GO:0032963	1.63562e-06	5.78632	60	900	18	17231
GO:BP	extracellular structure organization	GO:0043062	1.96511e-06	5.70661	241	900	38	17231
GO:BP	organonitrogen compound metabolic process	GO:1901564	2.13738e-06	5.67012	5664	900	380	17231
GO:BP	cell differentiation	GO:0030154	2.36952e-06	5.62534	2845	900	217	17231
GO:BP	regulation of multicellular organismal development	GO:2000026	3.297e-06	5.48188	927	900	92	17231
GO:BP	cytoskeleton organization	GO:0007010	3.29876e-06	5.48165	1169	900	109	17231
GO:BP	nitrogen compound metabolic process	GO:0006807	3.37835e-06	5.4713	8701	900	541	17231
GO:BP	positive regulation of macromolecule biosynthetic process	GO:0010557	3.42346e-06	5.46553	1450	900	128	17231
GO:BP	positive regulation of cellular biosynthetic process	GO:0031328	3.86531e-06	5.41282	1513	900	132	17231
GO:BP	negative regulation of cellular metabolic process	GO:0031324	4.1163e-06	5.38549	2008	900	164	17231
GO:BP	regulation of response to stimulus	GO:0048583	4.46843e-06	5.34985	2816	900	214	17231
GO:BP	regulation of cell differentiation	GO:0045595	4.86778e-06	5.31267	1076	900	102	17231
GO:BP	cell surface receptor signaling pathway	GO:0007166	4.9808e-06	5.3027	2108	900	170	17231
GO:BP	regulation of cell-substrate adhesion	GO:0010810	5.17254e-06	5.2863	148	900	28	17231
GO:BP	regulation of protein modification process	GO:0031399	5.45918e-06	5.26287	1238	900	113	17231
GO:BP	cellular protein localization	GO:0034613	5.48492e-06	5.26083	1297	900	117	17231
GO:BP	cellular metabolic process	GO:0044237	6.47281e-06	5.18891	9278	900	569	17231
GO:BP	cellular macromolecule localization	GO:0070727	7.17709e-06	5.14405	1303	900	117	17231
GO:BP	embryo development	GO:0009790	7.25816e-06	5.13917	844	900	85	17231
GO:BP	regulation of gene expression	GO:0010468	7.61573e-06	5.11829	3845	900	274	17231
GO:BP	positive regulation of biosynthetic process	GO:0009891	8.14993e-06	5.08885	1531	900	132	17231
GO:BP	positive regulation of RNA metabolic process	GO:0051254	8.40563e-06	5.07543	1396	900	123	17231
GO:BP	muscle cell differentiation	GO:0042692	8.4252e-06	5.07442	232	900	36	17231
GO:BP	regulation of anatomical structure morphogenesis	GO:0022603	9.32872e-06	5.03018	632	900	69	17231
GO:BP	actin filament-based process	GO:0030029	9.32872e-06	5.03018	632	900	69	17231
GO:BP	regulation of cellular component biogenesis	GO:0044087	9.70862e-06	5.01284	726	900	76	17231
GO:BP	positive regulation of intracellular signal transduction	GO:1902533	1.09245e-05	4.9616	701	900	74	17231
GO:BP	regulation of cellular protein localization	GO:1903827	1.18258e-05	4.92717	371	900	48	17231
GO:BP	organic substance metabolic process	GO:0071704	1.31505e-05	4.88106	9746	900	591	17231
GO:BP	animal organ development	GO:0048513	1.34075e-05	4.87265	2426	900	188	17231
GO:BP	intracellular transport	GO:0046907	1.45839e-05	4.83613	1113	900	103	17231
GO:BP	negative regulation of cell population proliferation	GO:0008285	1.48473e-05	4.82835	459	900	55	17231
GO:BP	regulation of cell-matrix adhesion	GO:0001952	2.05879e-05	4.68639	85	900	20	17231
GO:BP	primary metabolic process	GO:0044238	2.16833e-05	4.66387	9179	900	561	17231
GO:BP	negative regulation of protein metabolic process	GO:0051248	2.3902e-05	4.62157	810	900	81	17231
GO:BP	positive regulation of transcription, DNA-templated	GO:0045893	2.41655e-05	4.6168	1301	900	115	17231
GO:BP	positive regulation of nucleic acid-templated transcription	GO:1903508	2.41655e-05	4.6168	1301	900	115	17231
GO:BP	embryonic morphogenesis	GO:0048598	2.42403e-05	4.61546	478	900	56	17231
GO:BP	positive regulation of RNA biosynthetic process	GO:1902680	2.52252e-05	4.59816	1302	900	115	17231
GO:BP	muscle tissue development	GO:0060537	2.62423e-05	4.581	264	900	38	17231
GO:BP	cellular response to oxygen-containing compound	GO:1901701	2.65393e-05	4.57611	743	900	76	17231
GO:BP	supramolecular fiber organization	GO:0097435	2.95782e-05	4.52903	597	900	65	17231
GO:BP	organelle organization	GO:0006996	3.15186e-05	4.50143	3284	900	238	17231
GO:BP	gene expression	GO:0010467	3.20667e-05	4.49395	5025	900	338	17231
GO:BP	cellular response to endogenous stimulus	GO:0071495	3.57751e-05	4.44642	930	900	89	17231
GO:BP	positive regulation of nucleobase-containing compound metabolic process	GO:0045935	3.82874e-05	4.41694	1524	900	129	17231
GO:BP	metabolic process	GO:0008152	4.28976e-05	4.36757	10242	900	613	17231
GO:BP	positive regulation of cellular component organization	GO:0051130	5.99137e-05	4.22247	799	900	79	17231
GO:BP	response to organonitrogen compound	GO:0010243	7.35678e-05	4.13331	598	900	64	17231
GO:BP	heart development	GO:0007507	8.29611e-05	4.08113	382	900	47	17231
GO:BP	establishment of protein localization	GO:0045184	9.29489e-05	4.03176	1080	900	98	17231
GO:BP	cellular response to growth factor stimulus	GO:0071363	9.75075e-05	4.01096	459	900	53	17231
GO:BP	positive regulation of transcription by RNA polymerase II	GO:0045944	0.000101818	3.99218	1009	900	93	17231
GO:BP	regulation of cellular localization	GO:0060341	0.000115722	3.93658	539	900	59	17231
GO:BP	ameboidal-type cell migration	GO:0001667	0.000119857	3.92134	326	900	42	17231
GO:BP	tissue morphogenesis	GO:0048729	0.00013172	3.88035	476	900	54	17231
GO:BP	MAPK cascade	GO:0000165	0.000170872	3.76733	545	900	59	17231
GO:BP	striated muscle tissue development	GO:0014706	0.000178928	3.74732	249	900	35	17231
GO:BP	response to growth factor	GO:0070848	0.000198227	3.70284	469	900	53	17231
GO:BP	negative regulation of cellular component movement	GO:0051271	0.000204988	3.68827	206	900	31	17231
GO:BP	epithelium development	GO:0060429	0.000230829	3.63671	839	900	80	17231
GO:BP	endothelial cell migration	GO:0043542	0.000238928	3.62173	165	900	27	17231
GO:BP	regulation of cellular response to growth factor stimulus	GO:0090287	0.000257349	3.58948	219	900	32	17231
GO:BP	epithelial cell migration	GO:0010631	0.000282833	3.54847	231	900	33	17231
GO:BP	response to nitrogen compound	GO:1901698	0.000301939	3.52008	676	900	68	17231
GO:BP	cell morphogenesis	GO:0000902	0.000327292	3.48507	761	900	74	17231
GO:BP	positive regulation of developmental process	GO:0051094	0.000335695	3.47405	904	900	84	17231
GO:BP	epithelium migration	GO:0090132	0.000347511	3.45903	233	900	33	17231
GO:BP	tissue migration	GO:0090130	0.000425781	3.37081	235	900	33	17231
GO:BP	intracellular signal transduction	GO:0035556	0.000442853	3.35374	1971	900	153	17231
GO:BP	wound healing	GO:0042060	0.000499827	3.30118	248	900	34	17231
GO:BP	transmembrane receptor protein serine/threonine kinase signaling pathway	GO:0007178	0.000505094	3.29663	283	900	37	17231
GO:BP	regulation of protein localization	GO:0032880	0.000510121	3.29233	576	900	60	17231
GO:BP	regulation of molecular function	GO:0065009	0.000513329	3.2896	2317	900	174	17231
GO:BP	vesicle-mediated transport	GO:0016192	0.000528604	3.27687	1165	900	101	17231
GO:BP	growth	GO:0040007	0.000581809	3.23522	619	900	63	17231
GO:BP	cellular component assembly	GO:0022607	0.000617859	3.20911	2307	900	173	17231
GO:BP	protein transport	GO:0015031	0.000640059	3.19378	991	900	89	17231
GO:BP	nitrogen compound transport	GO:0071705	0.00068269	3.16578	1354	900	113	17231
GO:BP	Ras protein signal transduction	GO:0007265	0.000758727	3.11991	264	900	35	17231
GO:BP	positive regulation of MAPK cascade	GO:0043410	0.000774411	3.11103	361	900	43	17231
GO:BP	positive regulation of cell adhesion	GO:0045785	0.000857954	3.06654	301	900	38	17231
GO:BP	negative regulation of cell communication	GO:0010648	0.000927459	3.03271	970	900	87	17231
GO:BP	regulation of MAPK cascade	GO:0043408	0.00097613	3.01049	493	900	53	17231
GO:BP	cell development	GO:0048468	0.000984426	3.00682	1488	900	121	17231
GO:BP	Rho protein signal transduction	GO:0007266	0.0010064	2.99723	106	900	20	17231
GO:BP	negative regulation of signaling	GO:0023057	0.00105752	2.97571	973	900	87	17231
GO:BP	response to stress	GO:0006950	0.0011297	2.94703	2627	900	191	17231
GO:BP	negative regulation of signal transduction	GO:0009968	0.00119445	2.92283	917	900	83	17231
GO:BP	positive regulation of cell population proliferation	GO:0008284	0.00120308	2.91971	632	900	63	17231
GO:BP	morphogenesis of a branching structure	GO:0001763	0.00124982	2.90315	168	900	26	17231
GO:BP	skeletal system development	GO:0001501	0.0013451	2.87125	381	900	44	17231
GO:BP	protein localization to cell periphery	GO:1990778	0.0013616	2.86595	247	900	33	17231
GO:BP	regulation of cell death	GO:0010941	0.00141088	2.85051	1099	900	95	17231
GO:BP	negative regulation of cell motility	GO:2000146	0.00144273	2.84082	202	900	29	17231
GO:BP	establishment of localization in cell	GO:0051649	0.00147478	2.83127	1531	900	123	17231
GO:BP	organic substance transport	GO:0071702	0.00152851	2.81573	1706	900	134	17231
GO:BP	cellular response to stress	GO:0033554	0.00155424	2.80848	1361	900	112	17231
GO:BP	response to peptide	GO:1901652	0.00163798	2.78569	249	900	33	17231
GO:BP	negative regulation of locomotion	GO:0040013	0.00166101	2.77963	226	900	31	17231
GO:BP	negative regulation of developmental process	GO:0051093	0.00166545	2.77847	638	900	63	17231
GO:BP	translational initiation	GO:0006413	0.00180374	2.74383	91	900	18	17231
GO:BP	positive regulation of endothelial cell migration	GO:0010595	0.00180577	2.74334	82	900	17	17231
GO:BP	positive regulation of molecular function	GO:0044093	0.00183183	2.73711	1227	900	103	17231
GO:BP	regulation of intracellular signal transduction	GO:1902531	0.00186922	2.72834	1197	900	101	17231
GO:BP	regulation of protein phosphorylation	GO:0001932	0.00197509	2.70441	899	900	81	17231
GO:BP	regulation of hemopoiesis	GO:1903706	0.00215141	2.66728	252	900	33	17231
GO:BP	positive regulation of protein modification process	GO:0031401	0.0021899	2.65958	785	900	73	17231
GO:BP	ossification	GO:0001503	0.00238809	2.62195	277	900	35	17231
GO:BP	lung development	GO:0030324	0.00244696	2.61137	142	900	23	17231
GO:BP	regulation of epithelial cell migration	GO:0010632	0.00248521	2.60464	174	900	26	17231
GO:BP	nucleocytoplasmic transport	GO:0006913	0.00251933	2.59872	242	900	32	17231
GO:BP	nuclear transport	GO:0051169	0.00251933	2.59872	242	900	32	17231
GO:BP	protein localization to membrane	GO:0072657	0.00256275	2.59129	403	900	45	17231
GO:BP	heart morphogenesis	GO:0003007	0.00277924	2.55607	186	900	27	17231
GO:BP	respiratory tube development	GO:0030323	0.00314186	2.50281	144	900	23	17231
GO:BP	protein localization to plasma membrane	GO:0072659	0.00324657	2.48857	210	900	29	17231
GO:BP	head development	GO:0060322	0.00329606	2.48201	486	900	51	17231
GO:BP	positive regulation of epithelial cell migration	GO:0010634	0.00334827	2.47518	114	900	20	17231
GO:BP	negative regulation of cell adhesion	GO:0007162	0.00335941	2.47374	199	900	28	17231
GO:BP	peptide metabolic process	GO:0006518	0.00341391	2.46675	809	900	74	17231
GO:BP	positive regulation of gene expression	GO:0010628	0.00357334	2.44693	810	900	74	17231
GO:BP	mesenchyme development	GO:0060485	0.00358047	2.44606	211	900	29	17231
GO:BP	regulation of apoptotic signaling pathway	GO:2001233	0.00365489	2.43713	270	900	34	17231
GO:BP	cellular process	GO:0009987	0.00370655	2.43103	16048	900	870	17231
GO:BP	morphogenesis of a branching epithelium	GO:0061138	0.00373224	2.42803	156	900	24	17231
GO:BP	regulation of organelle organization	GO:0033043	0.00378957	2.42141	914	900	81	17231
GO:BP	small GTPase mediated signal transduction	GO:0007264	0.0039892	2.39911	358	900	41	17231
GO:BP	negative regulation of response to stimulus	GO:0048585	0.00410114	2.3871	1172	900	98	17231
GO:BP	regulation of endothelial cell migration	GO:0010594	0.00439318	2.35722	126	900	21	17231
GO:BP	response to hormone	GO:0009725	0.00449581	2.34719	451	900	48	17231
GO:BP	morphogenesis of an epithelium	GO:0002009	0.00500968	2.30019	400	900	44	17231
GO:BP	negative regulation of cell migration	GO:0030336	0.00518226	2.28548	192	900	27	17231
GO:BP	regulation of phosphorylation	GO:0042325	0.00558365	2.25308	1013	900	87	17231
GO:BP	transmembrane receptor protein tyrosine kinase signaling pathway	GO:0007169	0.00561794	2.25042	468	900	49	17231
GO:BP	cell death	GO:0008219	0.0056259	2.24981	1351	900	109	17231
GO:BP	cellular component biogenesis	GO:0044085	0.00569069	2.24484	2522	900	181	17231
GO:BP	regulation of protein-containing complex assembly	GO:0043254	0.00573145	2.24174	325	900	38	17231
GO:BP	regulation of cellular biosynthetic process	GO:0031326	0.00583567	2.23391	3272	900	225	17231
GO:BP	respiratory system development	GO:0060541	0.00589945	2.22919	160	900	24	17231
GO:BP	protein phosphorylation	GO:0006468	0.00594581	2.22579	1337	900	108	17231
GO:BP	protein localization to organelle	GO:0033365	0.00641402	2.19287	650	900	62	17231
GO:BP	body morphogenesis	GO:0010171	0.00646178	2.18965	39	900	11	17231
GO:BP	positive regulation of catalytic activity	GO:0043085	0.00683106	2.16551	943	900	82	17231
GO:BP	negative regulation of phosphorylation	GO:0042326	0.00705277	2.15164	278	900	34	17231
GO:BP	negative regulation of cellular protein metabolic process	GO:0032269	0.00711398	2.14789	767	900	70	17231
GO:BP	regulation of biosynthetic process	GO:0009889	0.00720804	2.14218	3316	900	227	17231
GO:BP	regulation of cell-substrate junction organization	GO:0150116	0.00734586	2.13396	47	900	12	17231
GO:BP	response to peptide hormone	GO:0043434	0.00736601	2.13277	207	900	28	17231
GO:BP	cell-substrate junction organization	GO:0150115	0.00737214	2.13241	72	900	15	17231
GO:BP	regulation of nucleobase-containing compound metabolic process	GO:0019219	0.00746388	2.12704	3214	900	221	17231
GO:BP	myeloid cell differentiation	GO:0030099	0.00763934	2.11694	279	900	34	17231
GO:BP	regulation of cellular amide metabolic process	GO:0034248	0.00777522	2.10929	304	900	36	17231
GO:BP	gastrulation	GO:0007369	0.00783542	2.10594	141	900	22	17231
GO:BP	epithelial to mesenchymal transition	GO:0001837	0.00883819	2.05364	111	900	19	17231
GO:BP	ERK1 and ERK2 cascade	GO:0070371	0.00889516	2.05085	209	900	28	17231
GO:BP	regulation of translational initiation	GO:0006446	0.00933277	2.02999	48	900	12	17231
GO:BP	negative regulation of protein phosphorylation	GO:0001933	0.00934224	2.02955	245	900	31	17231
GO:BP	blood vessel endothelial cell migration	GO:0043534	0.00960563	2.01747	92	900	17	17231
GO:BP	regulation of extrinsic apoptotic signaling pathway	GO:2001236	0.0101313	1.99433	112	900	19	17231
GO:BP	response to wounding	GO:0009611	0.0104892	1.97926	308	900	36	17231
GO:BP	positive regulation of ERK1 and ERK2 cascade	GO:0070374	0.0106652	1.97203	133	900	21	17231
GO:BP	negative regulation of biosynthetic process	GO:0009890	0.0106992	1.97065	1245	900	101	17231
GO:BP	regulation of catabolic process	GO:0009894	0.0108372	1.96508	675	900	63	17231
GO:BP	mesenchymal cell differentiation	GO:0048762	0.0111455	1.9529	177	900	25	17231
GO:BP	endothelium development	GO:0003158	0.0120885	1.91763	84	900	16	17231
GO:BP	regulation of phosphorus metabolic process	GO:0051174	0.012103	1.91711	1171	900	96	17231
GO:BP	regulation of phosphate metabolic process	GO:0019220	0.012103	1.91711	1171	900	96	17231
GO:BP	regulation of actin filament organization	GO:0110053	0.0130759	1.88353	225	900	29	17231
GO:BP	regulation of biological quality	GO:0065008	0.0133068	1.87593	2845	900	198	17231
GO:BP	regulation of apoptotic process	GO:0042981	0.0133477	1.87459	990	900	84	17231
GO:BP	cellular nitrogen compound biosynthetic process	GO:0044271	0.0134799	1.87031	4081	900	269	17231
GO:BP	regulation of macromolecule biosynthetic process	GO:0010556	0.0135721	1.86735	3172	900	217	17231
GO:BP	regulation of protein catabolic process	GO:0042176	0.0142247	1.84696	287	900	34	17231
GO:BP	establishment of localization	GO:0051234	0.0143003	1.84466	3749	900	250	17231
GO:BP	transport	GO:0006810	0.0143506	1.84313	3609	900	242	17231
GO:BP	protein modification process	GO:0036211	0.0148975	1.82689	3159	900	216	17231
GO:BP	cellular protein modification process	GO:0006464	0.0148975	1.82689	3159	900	216	17231
GO:BP	transforming growth factor beta receptor signaling pathway	GO:0007179	0.0156795	1.80467	147	900	22	17231
GO:BP	regulation of catalytic activity	GO:0050790	0.015686	1.80449	1783	900	134	17231
GO:BP	endomembrane system organization	GO:0010256	0.0166452	1.77871	366	900	40	17231
GO:BP	regulation of RNA metabolic process	GO:0051252	0.0169298	1.77135	3027	900	208	17231
GO:BP	endothelial cell differentiation	GO:0045446	0.017631	1.75372	77	900	15	17231
GO:BP	cell-substrate junction assembly	GO:0007044	0.0178964	1.74724	68	900	14	17231
GO:BP	negative regulation of cellular biosynthetic process	GO:0031327	0.0179743	1.74535	1229	900	99	17231
GO:BP	cell-cell adhesion	GO:0098609	0.0181021	1.74227	600	900	57	17231
GO:BP	positive regulation of organelle organization	GO:0010638	0.0182223	1.7394	461	900	47	17231
GO:BP	regulation of focal adhesion assembly	GO:0051893	0.0183022	1.7375	43	900	11	17231
GO:BP	regulation of cell-substrate junction assembly	GO:0090109	0.0183022	1.7375	43	900	11	17231
GO:BP	intracellular protein transport	GO:0006886	0.0185767	1.73103	629	900	59	17231
GO:BP	regulation of cellular macromolecule biosynthetic process	GO:2000112	0.018623	1.72995	3152	900	215	17231
GO:BP	positive regulation of cell death	GO:0010942	0.018765	1.72665	381	900	41	17231
GO:BP	developmental growth involved in morphogenesis	GO:0060560	0.0190419	1.72029	171	900	24	17231
GO:BP	bone development	GO:0060348	0.0194699	1.71064	160	900	23	17231
GO:BP	regulation of biological process	GO:0050789	0.020028	1.69836	10380	900	603	17231
GO:BP	regulation of programmed cell death	GO:0043067	0.0208394	1.68111	1017	900	85	17231
GO:BP	developmental growth	GO:0048589	0.0228627	1.64087	465	900	47	17231
GO:BP	cellular response to nitrogen compound	GO:1901699	0.0251163	1.60004	453	900	46	17231
GO:BP	regulation of cell proliferation involved in heart morphogenesis	GO:2000136	0.0254004	1.59516	17	900	7	17231
GO:BP	cell proliferation involved in heart morphogenesis	GO:0061323	0.0254004	1.59516	17	900	7	17231
GO:BP	cellular response to transforming growth factor beta stimulus	GO:0071560	0.0256793	1.59042	174	900	24	17231
GO:BP	negative regulation of macromolecule biosynthetic process	GO:0010558	0.0259102	1.58653	1193	900	96	17231
GO:BP	response to inorganic substance	GO:0010035	0.0260225	1.58465	270	900	32	17231
GO:BP	cellular response to organonitrogen compound	GO:0071417	0.0276785	1.55786	414	900	43	17231
GO:BP	actin filament organization	GO:0007015	0.0277997	1.55596	374	900	40	17231
GO:BP	positive regulation of cellular component biogenesis	GO:0044089	0.0290549	1.53678	388	900	41	17231
GO:BP	chordate embryonic development	GO:0043009	0.0293207	1.53283	539	900	52	17231
GO:BP	response to insulin	GO:0032868	0.0293985	1.53167	164	900	23	17231
GO:BP	epithelial cell differentiation	GO:0030855	0.0308878	1.51021	443	900	45	17231
GO:BP	cell morphogenesis involved in differentiation	GO:0000904	0.0309155	1.50982	526	900	51	17231
GO:BP	central nervous system development	GO:0007417	0.0318385	1.49705	626	900	58	17231
GO:BP	positive regulation of apoptotic process	GO:0043065	0.0325143	1.48793	337	900	37	17231
GO:BP	regulation of angiogenesis	GO:0045765	0.0356083	1.44845	189	900	25	17231
GO:BP	negative regulation of cellular macromolecule biosynthetic process	GO:2000113	0.0357725	1.44645	1187	900	95	17231
GO:BP	epithelial tube morphogenesis	GO:0060562	0.0365587	1.43701	262	900	31	17231
GO:BP	regulation of supramolecular fiber organization	GO:1902903	0.0366914	1.43544	300	900	34	17231
GO:BP	negative regulation of cell-matrix adhesion	GO:0001953	0.0373387	1.42784	24	900	8	17231
GO:BP	regulation of epithelial cell proliferation	GO:0050678	0.0378076	1.42242	250	900	30	17231
GO:BP	negative regulation of cell death	GO:0060548	0.0382251	1.41765	688	900	62	17231
GO:BP	translation	GO:0006412	0.0392363	1.40631	674	900	61	17231
GO:BP	brain development	GO:0007420	0.0409044	1.38823	448	900	45	17231
GO:BP	response to transforming growth factor beta	GO:0071559	0.0415156	1.38179	179	900	24	17231
GO:BP	regulation of actin cytoskeleton organization	GO:0032956	0.0415912	1.381	289	900	33	17231
GO:BP	regulation of vasculature development	GO:1901342	0.0427154	1.36942	191	900	25	17231
GO:BP	positive regulation of multicellular organismal process	GO:0051240	0.0437093	1.35943	976	900	81	17231
GO:BP	cellular nitrogen compound metabolic process	GO:0034641	0.0455726	1.3413	5426	900	340	17231
GO:BP	negative regulation of cell-substrate adhesion	GO:0010812	0.0457349	1.33975	39	900	10	17231
GO:BP	embryo development ending in birth or egg hatching	GO:0009792	0.0460862	1.33643	548	900	52	17231
GO:BP	negative regulation of cell differentiation	GO:0045596	0.0462052	1.33531	464	900	46	17231
GO:BP	animal organ morphogenesis	GO:0009887	0.0462155	1.33521	781	900	68	17231
GO:BP	positive regulation of hydrolase activity	GO:0051345	0.0467382	1.33033	492	900	48	17231
GO:BP	negative regulation of gene expression	GO:0010629	0.0482233	1.31674	708	900	63	17231
GO:BP	apoptotic process	GO:0006915	0.0485612	1.31371	1212	900	96	17231
GO:BP	retina vasculature development in camera-type eye	GO:0061298	0.049925	1.30168	13	900	6	17231
GO:CC	intracellular anatomical structure	GO:0005622	2.92439e-21	20.534	12239	921	769	17622
GO:CC	cytoplasm	GO:0005737	3.13638e-20	19.5036	8891	921	608	17622
GO:CC	intracellular membrane-bounded organelle	GO:0043231	1.85544e-19	18.7316	9322	921	627	17622
GO:CC	intracellular organelle	GO:0043229	1.37861e-18	17.8606	10637	921	688	17622
GO:CC	organelle	GO:0043226	9.70315e-18	17.0131	10908	921	698	17622
GO:CC	membrane-bounded organelle	GO:0043227	2.19667e-17	16.6582	9689	921	638	17622
GO:CC	endomembrane system	GO:0012505	2.01077e-13	12.6966	2846	921	242	17622
GO:CC	cytosol	GO:0005829	5.72355e-08	7.24233	2893	921	224	17622
GO:CC	nucleus	GO:0005634	8.19467e-07	6.08647	5883	921	391	17622
GO:CC	intracellular organelle lumen	GO:0070013	2.42485e-06	5.61532	3587	921	258	17622
GO:CC	organelle lumen	GO:0043233	2.42485e-06	5.61532	3587	921	258	17622
GO:CC	membrane-enclosed lumen	GO:0031974	2.42485e-06	5.61532	3587	921	258	17622
GO:CC	nucleoplasm	GO:0005654	2.69012e-06	5.57023	2935	921	219	17622
GO:CC	membrane raft	GO:0045121	4.53368e-06	5.34355	199	921	32	17622
GO:CC	membrane microdomain	GO:0098857	4.53368e-06	5.34355	199	921	32	17622
GO:CC	nuclear lumen	GO:0031981	8.6218e-06	5.0644	3295	921	238	17622
GO:CC	endoplasmic reticulum	GO:0005783	4.05382e-05	4.39214	1129	921	100	17622
GO:CC	Golgi apparatus	GO:0005794	7.52247e-05	4.12364	1025	921	92	17622
GO:CC	extracellular exosome	GO:0070062	0.000528071	3.27731	59	921	14	17622
GO:CC	collagen-containing extracellular matrix	GO:0062023	0.000542035	3.26597	165	921	25	17622
GO:CC	protein-containing complex	GO:0032991	0.000604216	3.21881	4734	921	310	17622
GO:CC	extracellular matrix	GO:0031012	0.000672114	3.17256	307	921	37	17622
GO:CC	actin cytoskeleton	GO:0015629	0.000686652	3.16326	396	921	44	17622
GO:CC	external encapsulating structure	GO:0030312	0.000726486	3.13877	308	921	37	17622
GO:CC	polysome	GO:0005844	0.00101135	2.9951	46	921	12	17622
GO:CC	cell leading edge	GO:0031252	0.00191205	2.7185	271	921	33	17622
GO:CC	organelle membrane	GO:0031090	0.00205264	2.68769	1999	921	148	17622
GO:CC	extracellular vesicle	GO:1903561	0.00218496	2.66056	66	921	14	17622
GO:CC	cytoplasmic stress granule	GO:0010494	0.00245699	2.6096	58	921	13	17622
GO:CC	supramolecular complex	GO:0099080	0.00266015	2.57509	917	921	79	17622
GO:CC	extracellular organelle	GO:0043230	0.00315535	2.50095	68	921	14	17622
GO:CC	extracellular membrane-bounded organelle	GO:0065010	0.00315535	2.50095	68	921	14	17622
GO:CC	caveola	GO:0005901	0.00442027	2.35455	61	921	13	17622
GO:CC	vesicle	GO:0031982	0.0121864	1.91412	1349	921	104	17622
GO:CC	fibrillar collagen trimer	GO:0005583	0.0142478	1.84625	9	921	5	17622
GO:CC	banded collagen fibril	GO:0098643	0.0142478	1.84625	9	921	5	17622
GO:CC	organelle subcompartment	GO:0031984	0.014767	1.83071	932	921	77	17622
GO:CC	plasma membrane raft	GO:0044853	0.0161172	1.79271	78	921	14	17622
GO:CC	membrane protein complex	GO:0098796	0.0217577	1.66239	1036	921	83	17622
GO:CC	bounding membrane of organelle	GO:0098588	0.0245072	1.61071	1024	921	82	17622
GO:CC	ribonucleoprotein granule	GO:0035770	0.0252701	1.59739	193	921	24	17622
GO:CC	actomyosin	GO:0042641	0.0264426	1.5777	53	921	11	17622
GO:CC	actin filament bundle	GO:0032432	0.0264426	1.5777	53	921	11	17622
GO:CC	cytoplasmic ribonucleoprotein granule	GO:0036464	0.0276486	1.55833	182	921	23	17622
GO:CC	focal adhesion	GO:0005925	0.0296265	1.52832	136	921	19	17622
GO:CC	lamellipodium	GO:0030027	0.0337013	1.47235	126	921	18	17622
GO:CC	cell-substrate junction	GO:0030055	0.0483181	1.31589	141	921	19	17622
GO:CC	alphav-beta3 integrin-IGF-1-IGF1R complex	GO:0035867	0.0497629	1.30309	3	921	3	17622
KEGG	Proteoglycans in cancer	KEGG:05205	4.88103e-08	7.31149	199	533	39	8108
KEGG	Coronavirus disease - COVID-19	KEGG:05171	3.27521e-06	5.48476	248	533	41	8108
KEGG	Focal adhesion	KEGG:04510	9.45456e-06	5.02436	192	533	34	8108
KEGG	Endocytosis	KEGG:04144	3.7957e-05	4.42071	241	533	38	8108
KEGG	Diabetic cardiomyopathy	KEGG:05415	7.6567e-05	4.11596	209	533	34	8108
KEGG	Ribosome	KEGG:03010	8.62524e-05	4.06423	146	533	27	8108
KEGG	Pathways in cancer	KEGG:05200	9.02149e-05	4.04472	515	533	63	8108
KEGG	Bacterial invasion of epithelial cells	KEGG:05100	0.000128741	3.89028	75	533	18	8108
KEGG	Protein processing in endoplasmic reticulum	KEGG:04141	0.00013142	3.88134	167	533	29	8108
KEGG	Salmonella infection	KEGG:05132	0.000690437	3.16088	250	533	36	8108
KEGG	Parathyroid hormone synthesis, secretion and action	KEGG:04928	0.0011092	2.95499	103	533	20	8108
KEGG	Fluid shear stress and atherosclerosis	KEGG:05418	0.00122537	2.91173	139	533	24	8108
KEGG	Phagosome	KEGG:04145	0.00472778	2.32534	160	533	25	8108
KEGG	AGE-RAGE signaling pathway in diabetic complications	KEGG:04933	0.00669637	2.17416	98	533	18	8108
KEGG	Glioma	KEGG:05214	0.00725766	2.1392	73	533	15	8108
KEGG	Relaxin signaling pathway	KEGG:04926	0.00744397	2.1282	126	533	21	8108
KEGG	Pertussis	KEGG:05133	0.00856281	2.06738	74	533	15	8108
KEGG	Lysosome	KEGG:04142	0.0105846	1.97532	129	533	21	8108
KEGG	Vasopressin-regulated water reabsorption	KEGG:04962	0.0107976	1.96667	44	533	11	8108
KEGG	Regulation of actin cytoskeleton	KEGG:04810	0.0131372	1.8815	211	533	29	8108
KEGG	Leukocyte transendothelial migration	KEGG:04670	0.0145907	1.83592	113	533	19	8108
KEGG	Prion disease	KEGG:05020	0.0267052	1.5734	274	533	34	8108
KEGG	Ras signaling pathway	KEGG:04014	0.0302769	1.51889	232	533	30	8108
KEGG	Alzheimer disease	KEGG:05010	0.0348554	1.45773	369	533	42	8108
KEGG	Human papillomavirus infection	KEGG:05165	0.0371846	1.42964	324	533	38	8108
KEGG	Human cytomegalovirus infection	KEGG:05163	0.0435315	1.3612	226	533	29	8108
KEGG	Rap1 signaling pathway	KEGG:04015	0.0453197	1.34371	205	533	27	8108
