# Supplementary material for: Long read genome assemblies complemented by single cell RNA-sequencing reveal genetic and cellular mechanisms underlying the adaptive evolution of yak
Source: Nat Commun. 2022 Sep 6;13:4887. doi: 10.1038/s41467-022-32164-9 (PMC9448747; doi:10.1038/s41467-022-32164-9)
Supplement: Supplementary file 11 — Source data [file 41467_2022_32164_MOESM11_ESM.xlsx]

## Sheet: Fig. 1a
sample	DEL	INS	DUP	INV
CATTLE1	0.367126	0.603822	0.0192201	0.00983224
CATTLE2	0.491077	0.467353	0.0318969	0.00967305
CATTLE3	0.485139	0.479649	0.0270821	0.00812987
NDYAK	0.481478	0.481188	0.0286848	0.00864921
DYGS03	0.481003	0.485265	0.02572	0.00801177
DYGS12	0.481267	0.4837	0.0266766	0.00835581
DYGS13	0.480621	0.483652	0.0273401	0.00838664
DYNP05	0.48113	0.483148	0.0271641	0.00855825
DYNP15	0.481042	0.483225	0.0268941	0.00883879
DYPK16	0.481661	0.482303	0.027112	0.00892398
DYQH01	0.483014	0.484482	0.02438	0.00812412
DYQH13	0.480883	0.482717	0.0278281	0.00857123
DYQH14	0.480747	0.483238	0.027602	0.00841304
DYSC28	0.480481	0.483624	0.0274723	0.00842271
DYSC29	0.483309	0.481136	0.026921	0.00863403
DYXZ01	0.482065	0.48174	0.0274209	0.00877498
DYXZ03	0.483938	0.481264	0.026502	0.00829608
DYXZ33	0.482472	0.486099	0.0232829	0.00814592
DYXZ39	0.481699	0.484786	0.0251857	0.00832921
DYXZ41	0.483078	0.481283	0.0271171	0.00852123
DYXZ42	0.481992	0.482711	0.026819	0.00847791
DYYN08	0.483311	0.480997	0.02707	0.00862245
NWYAK	0.483521	0.480027	0.0278703	0.0085818
WY11	0.489777	0.476179	0.0257651	0.0082787
WY12	0.489076	0.477292	0.0253891	0.00824301
WY15	0.482364	0.482611	0.0268973	0.00812826
WY16	0.481954	0.481932	0.0277362	0.00837802
WY17	0.481805	0.482879	0.0269501	0.00836512
WY18	0.483817	0.482299	0.025948	0.00793615

## Sheet: Fig. 1c
exon	1785
intron	122103
intergenic	93243
UTR	1197
downstream	11818
upsteam	11258
promoter	4163

## Sheet: Fig. 1d
exon	174
intron	24468
intergenic	18483
UTR	136
downstream	2108
upsteam	2079
promoter	712

## Sheet: Fig. 2a
	lung	heart	spleen	muscle	kidney	liver
	2059	283	247	364	229	137
	2080	249	276	237	220	164
	1995	258	270	276	168	209
	2068	302	264	265	211	182
	2029	260	207	149	196	129
	2064	317	219	130	169	177
Mean	2049.17	278.167	247.167	236.833	198.833	166.333
SEM	28.76	24.7886	25.9578	79.1905	23.6461	27.2009

## Sheet: Fig. 2c
motif_name	-Log(PValue)
MA0516.1_SP2	129.29
MA0051.1_IRF2	116.11
MA0079.3_SP1	106.73
MA0508.2_PRDM1	105.89
MA0050.2_IRF1	92.71
MA0528.1_ZNF263	80.6
MA0599.1_KLF5	66.76
MA0904.1_Hoxb5	7.2
MA0035.3_Gata1	7.04
MA0089.1_MAFG::NFE2L1	6.44
MA0004.1_Arnt	5.21

## Sheet: Fig. 3c
	Cattle.0	Cattle.1	Cattle.2	Cattle.3	Cattle.4	Cattle.5	Cattle.6	Cattle.7	Cattle.8	Cattle.9	Cattle.10	Cattle.11	Cattle.12	Cattle.13	Cattle.14	Cattle.15	Cattle.16	Cattle.17	Cattle.18	Cattle.19
Yak.0	0.0964242	0.321578	0.320368	0.689808	0.29988	0.118338	0.328087	0.231752	0.196299	0.396133	0.241141	0.290743	0.161927	0.254255	0.287997	0.46347	0.295789	0.200535	0.365175	0.310796
Yak.1	0.935631	0.154745	0.140159	0.0716476	0.133183	0.611802	0.159012	0.0962041	0.581338	0.308236	0.130117	0.308068	0.0647142	0.103353	0.101806	0.634699	0.280878	0.699926	0.138066	0.239795
Yak.2	0.161626	0.67939	0.653944	0.154514	0.619048	0.159132	0.397149	0.41754	0.270566	0.565302	0.449244	0.49016	0.216757	0.380532	0.445423	0.363771	0.488635	0.35231	0.619684	0.581285
Yak.3	0.111467	0.55897	0.553299	0.13533	0.599829	0.112145	0.34169	0.405079	0.222044	0.482221	0.432426	0.494253	0.198299	0.359005	0.414185	0.326644	0.37551	0.250974	0.585491	0.552612
Yak.4	0.152619	0.659726	0.660754	0.147789	0.599285	0.140451	0.394684	0.417283	0.250167	0.526075	0.445835	0.482422	0.215531	0.37712	0.436871	0.353457	0.453544	0.321633	0.611397	0.557387
Yak.5	0.599771	0.361657	0.350136	0.136605	0.37195	0.441476	0.283578	0.25317	0.852417	0.512668	0.278579	0.562132	0.151511	0.249947	0.306966	0.522272	0.3504	0.557969	0.384635	0.488682
Yak.6	0.123983	0.576483	0.578507	0.193214	0.613992	0.144121	0.374945	0.428619	0.272098	0.485945	0.422643	0.459583	0.224487	0.384917	0.475436	0.306291	0.395065	0.265833	0.696322	0.524048
Yak.7	0.814725	0.393977	0.373348	0.137521	0.353262	0.631931	0.291211	0.241045	0.608157	0.499406	0.286364	0.446687	0.139875	0.235376	0.258664	0.656308	0.439424	0.689104	0.365407	0.492255
Yak.8	0.109165	0.367491	0.335117	0.100425	0.328002	0.083715	0.264481	0.433132	0.159174	0.311373	0.495004	0.278167	0.209992	0.341776	0.332157	0.202011	0.367325	0.190346	0.36677	0.316241
Yak.9	0.321258	0.51769	0.507178	0.254382	0.527042	0.320567	0.379882	0.379474	0.496289	0.612541	0.416883	0.60204	0.218273	0.36502	0.430037	0.514482	0.437074	0.407928	0.554766	0.678692
Yak.10	0.190587	0.519555	0.506682	0.156762	0.494918	0.165777	0.42946	0.402128	0.355376	0.454299	0.386488	0.416733	0.288959	0.440448	0.66137	0.305891	0.429838	0.310928	0.545264	0.46583
Yak.11	0.117584	0.279738	0.264113	0.0813493	0.261573	0.0913385	0.220563	0.246127	0.169092	0.24348	0.238584	0.234264	0.802274	0.581862	0.305745	0.190113	0.282517	0.183444	0.278078	0.244723
Yak.12	0.0730669	0.317876	0.30602	0.088167	0.303258	0.0673333	0.22164	0.72384	0.138601	0.24641	0.412699	0.232827	0.175044	0.277922	0.291686	0.16036	0.278174	0.14935	0.3278	0.250516
Yak.13	0.217318	0.506678	0.493909	0.17698	0.456292	0.174613	0.546601	0.384413	0.318638	0.473464	0.395277	0.404613	0.271005	0.427284	0.531809	0.333408	0.461277	0.340819	0.498953	0.436996
Yak.14	0.217112	0.471216	0.455126	0.345983	0.470267	0.184482	0.34022	0.359512	0.262474	0.556384	0.416906	0.509224	0.20362	0.34775	0.358495	0.571496	0.435378	0.329294	0.463648	0.574158
Yak.15	0.252194	0.458168	0.454101	0.137158	0.445673	0.182749	0.331015	0.504068	0.303237	0.382972	0.382154	0.355713	0.223288	0.350775	0.414072	0.297676	0.362886	0.309994	0.482262	0.357726
Yak.16	0.0536069	0.267633	0.256079	0.0565985	0.301538	0.0470374	0.155899	0.192297	0.103213	0.213689	0.201574	0.230747	0.0907151	0.164016	0.188366	0.157411	0.160336	0.130958	0.317553	0.276331
Yak.17	0.896463	0.235477	0.222372	0.254479	0.211385	0.595732	0.240868	0.158613	0.587596	0.391835	0.193243	0.373857	0.108533	0.171895	0.17865	0.722554	0.340772	0.696978	0.233837	0.317108
Yak.18	0.599344	0.507308	0.497026	0.136875	0.523139	0.414036	0.334648	0.34368	0.485768	0.536501	0.383223	0.533121	0.17329	0.30513	0.355107	0.580046	0.421297	0.552851	0.509972	0.549892
Yak.19	0.249773	0.526082	0.478407	0.122751	0.473167	0.223013	0.337565	0.384905	0.317149	0.503713	0.390314	0.428678	0.258499	0.417602	0.445649	0.39158	0.649131	0.456154	0.445359	0.474362
Yak.20	0.161627	0.443195	0.411271	0.13794	0.438447	0.150289	0.315946	0.379624	0.234559	0.389271	0.376876	0.330242	0.233412	0.390918	0.396603	0.271497	0.483663	0.301957	0.446742	0.390594

## Sheet: Fig. 4a
source	term_name	term_id	-log10_p_value
GO:BP	blood vessel development	GO:0001568	19.1283
GO:BP	blood vessel morphogenesis	GO:0048514	15.854
GO:BP	angiogenesis	GO:0001525	11.0664
GO:BP	lung development	GO:0030324	2.61137
GO:BP	mesenchyme development	GO:0060485	2.44606
GO:BP	endothelium development	GO:0003158	1.91763
GO:BP	regulation of angiogenesis	GO:0045765	1.44845

## Sheet: Fig. 4d
	Relative Mean single alveolar area				Relative Density of Pulmonary Alveoli
	cattle	yak			cattle	yak
	35.6394	34.17			30.7273	30.7273
	37.2737	33.9431			31	31.6364
	37.3738	40.5562			30.1818	38.4545
		29.6762				30.1818
		30.7188				33.4545
Mean	36.7623	33.8129		Mean	30.6364	32.8909
SEM	0.795068	3.80271		SEM	0.34015	2.99554

## Sheet: Fig. 4e
	Medial Thickness of Microvessels				Relative Elastic Fiber Content
	cattle	yak			cattle	yak
	15.7267	20.895			34.4333	40.0333
	18.0767	22.8517			31.7333	42.3667
	17.615	20.7083			35.8	51.6333
		21				49.5
		19.9517				51.7667
Mean	17.1394	21.0813		Mean	33.9889	47.06
SEM	1.01661	0.958195		SEM	1.68969	4.90761

## Sheet: Fig. 5c
cluster	cattle	yak
0	0.528807	0.471193
1	0.598371	0.401629
2	0.372626	0.627374
3	0.427047	0.572953
4	0.493486	0.506514
5	0.538398	0.461602
6	0.684624	0.315376
7	0.542538	0.457462
8	0.405402	0.594598
9	0.324376	0.675624
10	0.431877	0.568123
11	0.285626	0.714374
12	0.58653	0.41347
13	0.263743	0.736257

[truncated: 8 more sheets: Fig. 6a, Fig. 6b, Fig. 6c, Fig. 6d, Suppl. Fig. 11a, Suppl. Fig. 11b, Suppl. Fig. 16, Suppl. Fig. 17]
